# Supplementary material for: A metal-trap tests and refines blueprints to engineer cellular protein metalation with different elements
Source: Nat Commun. 2025 Jan 18;16:810. doi: 10.1038/s41467-025-56199-w (PMC11742986; doi:10.1038/s41467-025-56199-w)
Supplement: Supplementary file 3 — Supplementary Data 1 [file 41467_2025_56199_MOESM3_ESM.xlsx]

## Sheet: Buffer Conditions
Calculator to Determine Composition of a Metal Buffer with Defined Availability of Two Competing Metals
Input values in yellow:	Desired available metal concentrations, total ligand concentration and metal affinities of the ligand used as buffer
Ligand affinities in blue:	The second 'ligand affinity' worksheet calculates these values and shows NTA at pH 7.5
Output values in green:	Total concentrations of metal and ligand to include in solution
NOTE: In an ideal buffer, total concentrations of both metals are at least 10-fold in excess of [MncA] and buffer occupancy is < 90% (elaborated below)
NOTE: Mn(II) and Fe(II) can be exchanged for any combination of metals (M1 and M2)
Available Metal Concentrations					Buffer Composition
[Mn(II)]	2.22e-06	M			[NTA]tot	3000	µM
[Fe(II)]	6.2e-07	M			[Mn(II)]tot	178.286	µM
					[Fe(II)]tot	2097.29	µM
Total Ligand Concentration					For an effective buffer the total metal concentration must be in excess of the protein concentration
[NTA]tot	0.003	M			(so that protein binding does not significantly change buffered availability)
					Eg, if final [MncA] is around 1 µM, then metal concentrations should be >> 1 µM (greater than 10 µM say)
Ligand Affinities
KD[Mn(II)]	9.17e-06	M			Buffer Occupancy	0.757579
KD[Fe(II)]	2.15057e-07	M
					NB: If the metal occupancy of the buffer is very high (ie > 90%) it may become experimentally challenging to setup the buffer
					because there is a risk that the ligand could become saturated in the experiment
					ie, a small overestimation of ligand concentration could result in [metal] > [ligand] in which case the metals are no longer buffered
Calculations
[Fe(II)-NTA]/[Mn(II)-NTA]	11.9084
[Fe(II)-NTA]/[NTA]	2.88295
[Fe(II)-NTA]	0.00209667	M
[Mn(II)-NTA]	0.000176066	M
[NTA]	0.000727264

## Sheet: Ligand Affinities
Calculate the metal affinities of a ligand at specific pH
Input values in yellow:	pH of interest
Ligand properties in blue:	Known pKa values and absolute affinities of the fully deprotonated ligand (eg see Table 1 in Xiao and Wedd 2010). Example below given for NTA.
Output values in green:	metal affinities of the ligand at pH of interest
NTA
pH	7.5
Ligand	NTA
pka1	9.73
pka2	2.49
pka3	1.89
Alpha	0.00585391
KD(absolute)			KD(conditional)
Mn(II)	5.37032e-08		Mn(II)	9.1739e-06
Fe(II)	1.25893e-09		Fe(II)	2.15057e-07
Co(II)	4.16869e-11		Co(II)	7.12121e-09
Ni(II)	3.0903e-12		Ni(II)	5.27903e-10
Cu(II)	1e-13		Cu(II)	1.70826e-11
Zn(II)	2.18776e-11		Zn(II)	3.73727e-09
