# Supplementary material for: A metal-trap tests and refines blueprints to engineer cellular protein metalation with different elements
Source: Nat Commun. 2025 Jan 18;16:810. doi: 10.1038/s41467-025-56199-w (PMC11742986; doi:10.1038/s41467-025-56199-w)
Supplement: Supplementary file 4 — Supplementary Data 2 [file 41467_2025_56199_MOESM4_ESM.xlsx]

## Sheet: De-repressors RcnR-Nickel
Supplementary Methods: Calculation of θD for de-repressors (RcnR in response to nickel)
				Protein:	name	RcnR (2 site)										Metal Buffered concentration								Constant P0, basal conditions						theta		Fractional DNA Occupancy		Constant P1, high metal concentration						theta		Fractional DNA Occupancy		Compete model with changing PT
Example values for use with this spreadsheet are				Cognate metal	metal	nickel										[M]			ay	(1+ay)	abdy	(ad+abdy)			alpha	beta	gamma		x(y) +	denominator		theta			alpha	beta	gamma		x(y) +	denominator		theta			alpha	beta	gamma		x(y) +
included in the green boxes. Output: θD, absolute																1e-23			4.23729e-12	1	28206.6	1.37129e+17			1.37129e+17	1.57191e+10	-761.702		3.67044e-08	2.56026e+10		0.196591	(θD0)		1.37129e+17	-8.12937e+08	-3241.5		1.5674e-07	4.2063e+10		0.510987			1.37129e+17	1.05408e+11	-4053.67		3.67044e-08
and θD, normalised. These values can be changed				Dissociation constants					Association constants							1e-22			4.23729e-11	1	282066	1.37129e+17			1.37129e+17	1.57191e+10			3.67044e-08	2.56026e+10		0.196591			1.37129e+17	-8.12937e+08			1.5674e-07	4.2063e+10		0.510987			1.37129e+17	1.05408e+11			3.67044e-08
following the instructions below				KMe OFF DNA	1/K1	2.36e-12	M		a	4.23729e+11			ad	1.37129e+17		1e-21			4.23729e-10	1	2.82066e+06	1.37129e+17			1.37129e+17	1.57191e+10			3.67044e-08	2.56026e+10		0.196591			1.37129e+17	-8.12937e+08			1.5674e-07	4.2063e+10		0.510987			1.37129e+17	1.05408e+11			3.67044e-08
				KMe ON DNA	1/K2	4.8616e-11	M		b	2.05694e+10						1e-20			4.23729e-09	1	2.82066e+07	1.37129e+17			1.37129e+17	1.57191e+10			3.67044e-08	2.56026e+10		0.196591			1.37129e+17	-8.12937e+08			1.5674e-07	4.2063e+10		0.510987			1.37129e+17	1.05408e+11			3.67044e-08
Instructions				KDNAapo	1/K3	1.5e-07	M		c	6.66667e+06			abd	2.82066e+27		1e-19			4.23729e-08	1	2.82066e+08	1.37129e+17			1.37129e+17	1.57191e+10			3.67044e-08	2.56026e+10		0.196591			1.37129e+17	-8.12936e+08			1.5674e-07	4.2063e+10		0.510987			1.37129e+17	1.05408e+11			3.67044e-08
Input values in green:				KDNAMe	1/K4	3.09e-06	M		d	323625						1e-18			4.23729e-07	1	2.82066e+09	1.37129e+17			1.37129e+17	1.57191e+10			3.67044e-08	2.56026e+10		0.196591			1.37129e+17	-8.12929e+08			1.5674e-07	4.2063e+10		0.510987			1.37129e+17	1.05408e+11			3.67044e-08
1. Protein name and metal				KDNAMe/KDNAapo		20.6	M									1e-17			4.23729e-06	1	2.82066e+10	1.37129e+17			1.3713e+17	1.57191e+10			3.67043e-08	2.56026e+10		0.19659			1.3713e+17	-8.12854e+08			1.5674e-07	4.20629e+10		0.510986			1.3713e+17	1.05408e+11			3.67044e-08
																1e-16			4.23729e-05	1.00004	2.82066e+11	1.37129e+17			1.37135e+17	1.57199e+10			3.67029e-08	2.56024e+10		0.196585			1.37135e+17	-8.1211e+08			1.56734e-07	4.20621e+10		0.510977			1.37135e+17	1.05409e+11			3.6704e-08
2. Metal affinities and DNA affinities,				Protein Abundance					Constant values							1e-15			0.000423729	1.00042	2.82066e+12	1.37132e+17			1.3719e+17	1.57277e+10			3.6689e-08	2.56006e+10		0.196528			1.3719e+17	-8.04661e+08			1.56674e-07	4.20544e+10		0.510887			1.3719e+17	1.05418e+11			3.67004e-08
expressed as dissociation constants				P0 (without metal)												1e-14			0.00423729	1.00424	2.82066e+13	1.37157e+17			1.37738e+17	1.58052e+10			3.65506e-08	2.55825e+10		0.195961			1.37738e+17	-7.30177e+08			1.56081e-07	4.1977e+10		0.509984			1.37738e+17	1.05512e+11			3.66641e-08
(Note: the subsequent calculations				Protein Molecules per cell		22.3	multimers		DT	1.66058e-09						1e-13			0.0423729	1.04237	2.82066e+14	1.37411e+17			1.43234e+17	1.65807e+10			3.52221e-08	2.54093e+10		0.190478			1.43234e+17	1.46639e+07			1.50384e-07	4.12339e+10		0.501154			1.43234e+17	1.06454e+11			3.63057e-08
use association constants, calculated in cells K8-K11)				Moles per cell		3.70309e-23	moles									1e-12			0.423729	1.42373	2820657106236696	1.3995e+17			1.9925e+17	2.43351e+10			2.58354e-08	2.4185e+10		0.1495			1.9925e+17	7.46307e+09			1.10188e-07	3.59901e+10		0.428472			1.9925e+17	1.15868e+11			3.31009e-08
				Cell volume		1e-15	liters		Constant P0							1e-11			4.23729	5.23729	2.82066e+16	1.65336e+17			8.6591e+17	1.0188e+11			7.05361e-09	2.17356e+10		0.0536546			8.6591e+17	8.19472e+10			3.00281e-08	2.55341e+10		0.194435			8.6591e+17	2.10017e+11			1.79702e-08
3. Protein molecules per cell, P0 and P1,				[P0]		3.70309e-08	M		AD = P0	3.70309e-08						1e-10			42.3729	43.3729	2.82066e+17	4.19195e+17			1.81817e+19	8.77325e+11			8.53125e-10	2.0927e+10		0.0170892			1.81817e+19	8.26788e+11			3.63071e-09	2.20913e+10		0.0688947			1.81817e+19	1.1515e+12			3.3438e-09
as active multimers per cell									C2	3.53703e-08						1e-09			423.729	424.729	2.82066e+18	2.95779e+18			1.25626e+21	8.63178e+12			8.71387e-11	2.08271e+10		0.0123751			1.25626e+21	8.2752e+12			3.70836e-10	2.16662e+10		0.0506251			1.25626e+21	1.05663e+13			3.67577e-10
If the protein abundance does not change with metal,				P1 (supplemented metal)												1e-08			4237.29	4238.29	2.82066e+19	2.83437e+19			1.20129e+23	8.61763e+13			8.73257e-12	2.08169e+10		0.01189			1.20129e+23	8.27593e+13			3.71631e-11	2.16227e+10		0.0487145			1.20129e+23	1.04714e+14			3.71301e-11
input same value twice.				Protein Molecules per cell		94.9	multimers		Costant P1							1e-07			42372.9	42373.9	2.82066e+20	2.82203e+20			1.1958e+25	8.61622e+14			8.73444e-13	2.08158e+10		0.0118414			1.1958e+25	8.276e+14			3.71711e-12	2.16183e+10		0.0485226			1.1958e+25	1.0462e+15			3.71678e-12
				Moles per cell		1.57589e-22	moles		AD= P1	1.57589e-07						1e-06			423729	423730	2.82066e+21	2.82079e+21			1.19525e+27	8616078664276996			8.73463e-14	2.08157e+10		0.0118365			1.19525e+27	8276009482139888			3.71719e-13	2.16179e+10		0.0485034			1.19525e+27	1.0461e+16			3.71715e-13
4. Number of DNA targets				Cell volume		1e-15	liters		C2	1.55928e-07						1e-05			4.23729e+06	4.23729e+06	2.82066e+22	2.82067e+22			1.1952e+29	8.61606e+16			8.73465e-15	2.08157e+10		0.011836			1.1952e+29	8.27601e+16			3.7172e-14	2.16179e+10		0.0485015			1.1952e+29	1.04609e+17			3.71719e-14
				[P1]		1.57589e-07	M									0.0001			4.23729e+07	4.23729e+07	2.82066e+23	2.82066e+23			1.19519e+31	8.61606e+17			8.73465e-16	2.08157e+10		0.011836			1.19519e+31	8.27601e+17			3.7172e-15	2.16179e+10		0.0485013			1.19519e+31	1.04609e+18			3.7172e-15
5. Cell volume									Including change in protein abundance							0.001			4.23729e+08	4.23729e+08	2.82066e+24	2.82066e+24			1.19519e+33	8.61606e+18			8.73465e-17	2.08157e+10		0.011836			1.19519e+33	8.27601e+18			3.7172e-16	2.16179e+10		0.0485013			1.19519e+33	1.04609e+19			3.7172e-16
				DNA abundance					∆P	1.20558e-07						0.01			4.23729e+09	4.23729e+09	2.82066e+25	2.82066e+25			1.19519e+35	8.61606e+19			8.73465e-18	2.08157e+10		0.011836			1.19519e+35	8.27601e+19			3.7172e-17	2.16179e+10		0.0485013	(θD1)		1.19519e+35	1.04609e+20			3.7172e-17
				DNA targets per cell		1	targets		∆θD	-0.14809									0	1	0	1.37129e+17			1.37129e+17	1.57191e+10			3.67044e-08	2.56026e+10		0.196591			1.37129e+17	-8.12937e+08			1.5674e-07	4.2063e+10		0.510987	(θD1)		1.37129e+17	1.05408e+11			3.67044e-08
Plot θD (violet column) or normalised θD (yellow column)				Moles per cell		1.66058e-24	moles
as a function of [M] (green column)				Cell volume		1e-15	liters		AD	1.97073e-07
using a logarithmic scale for the x axis.				[DT]		1.66058e-09	M		C1	491.243
									C2	-6.18674e-07
				Absolute DNA Occupancy
				Basal DNA Occupancy (θD0)		0.196591
				Plus Metal DNA Occupancy (θD1)		0.0485013
[truncated: 3 more columns]
