# Supplementary material for: A metal-trap tests and refines blueprints to engineer cellular protein metalation with different elements
Source: Nat Commun. 2025 Jan 18;16:810. doi: 10.1038/s41467-025-56199-w (PMC11742986; doi:10.1038/s41467-025-56199-w)
Supplement: Supplementary file 5 — Supplementary Data 3 [file 41467_2025_56199_MOESM5_ESM.xlsx]

## Sheet: Sheet1
	Metalation calculator for an ideal cell (including Ni-RcnR)
				Metal affinities of molecule (M) (dissociation constants)	∆GMP for complexation with the molecule (kJ mol-1)	Buffered metal concentration (M)	Intracellular available ∆GM (kJ mol-1)		e^((∆GM-∆GMP)/RT)				Molecule occupancy with metal
	This spreadsheet allows the calculation of the metalation state of a molecule of interest in an ideal cell with metal availabilities at the mid-points of the ranges of the Salmonella/E. coli metal sensors		Mg	1000	17.1231	0.0027	-14.661		2.7e-06			Mg	1.74384e-08
			Mn	2.6e-08	-43.293	2.6e-06	-31.8776		100			Mn	0.645866
			Fe	1.23e-09	-50.8561	4.8e-08	-41.7732		39.0244			Fe	0.252045
	Intracellular available ΔG (column H) is defined as the free energy required for a ligand to become 50% metalated at a given intracellular metal availability (column G) . The metalation of the molecule of interest depends on the difference between the ΔG for its metalation (column F) and the intracellular available ΔG (column H).		Co	1.78e-10	-55.6476	2.5e-09	-49.0979		14.0449			Co	0.0907116
			Ni	3.61e-12	-65.3102	1.42e-12	-67.6231		0.393352			Ni	0.00254053
			Cu	6.58e-13	-69.5298	1.2e-18	-102.287		1.82371e-06			Cu	1.17787e-08
			Zn	3.26e-12	-65.563	1.2e-12	-68.0404		0.368098			Zn	0.00237742
											Total Metalation		0.993541
	Instructions
	Input values in red and yellow cells
	1. Column E (red): Known metal affinities for the molecule of interest, pre-polulated here based on folding preferences of MncA, expressed as dissociation constants (if a metal affinity is unknown, insert a value of 1000 into column E to exclude this metal, or a simulated value can be tested).
	2. Columns G and H (yellow): Intracellular "ideal" metal availabilities (expressed either as a molar concentration in column G or free energy of intracellular metalation in column H). If molar concentrations are inserted (G), the free energy is automatically calculated (H).
	Output in blue cells
	1. Percentage occupancy of the molecule of interest with each metal
	2. Total molecule occupancy with metals (always <100%)
