# Supplementary material for: A metal-trap tests and refines blueprints to engineer cellular protein metalation with different elements
Source: Nat Commun. 2025 Jan 18;16:810. doi: 10.1038/s41467-025-56199-w (PMC11742986; doi:10.1038/s41467-025-56199-w)
Supplement: Supplementary file 6 — Supplementary Data 4 [file 41467_2025_56199_MOESM6_ESM.xlsx]

## Sheet: Sheet1
	Metalation calculator for E. coli
	Aerobic conditions (without additional metal)			Metal affinities of molecule (M) (dissociation constants)	∆GMP for complexation with the molecule (kJ mol-1)	Buffered metal concentration (M)	Intracellular available ∆GM (kJ mol-1)		e^((∆GM-∆GMP)/RT)				Molecule occupancy with metal
	This spreadsheet allows the calculation of the metalation state of a molecule of interest in vivo.		Mg	1000	17.1231	0.0027	-14.661		2.7e-06			Mg	1.49322e-09
			Mn	2.6e-08	-43.293	6.8e-06	-29.4944		261.538			Mn	0.144642
			Fe	1.23e-09	-50.8561	1.9e-06	-32.6551		1544.72			Fe	0.854295
	Intracellular available ΔG (column H) is defined as the free energy required for a ligand to become 50% metalated at a given intracellular metal availability (column G) . The metalation of the molecule of interest depends on the difference between the ΔG for its metalation (column F) and the intracellular available ΔG (column H).		Co	1.78e-10	-55.6476	6.5e-11	-58.1448		0.365169			Co	0.000201954
			Ni	3.61e-12	-65.3102	1.3e-13	-73.5496		0.0360111			Ni	1.99157e-05
			Cu	6.58e-13	-69.5298	4.5e-20	-110.426		6.83891e-08			Cu	3.78221e-11
			Zn	3.26e-12	-65.563	1.7e-12	-67.177		0.521472			Zn	0.000288397
											Total Metalation		0.999447
	Instructions
	Input values in red and yellow cells
	1. Column E (red): Known metal affinities for the molecule of interest, pre-populated with values based on folding preferences for MncA, expressed as dissociation constants (if a metal affinity is unknown, insert a value of 1000 into column E to exclude this metal, or a simulated value can be tested).
	2. Columns G and H (yellow): Intracellular metal availabilities (expressed either as a molar concentration in column G or free energy of intracellular metalation in column H). If molar concentrations are inserted (G), the free energy is automatically calculated (H) (if metal availabilities are unknown, the provided E. coli values can be used or simulated availabilities can be tested).
	Output in blue cells
	1. Percentage occupancy of the molecule of interest with each metal
	2. Total molecule occupancy with metals (always <100%)
