# Supplementary material for: A metal-trap tests and refines blueprints to engineer cellular protein metalation with different elements
Source: Nat Commun. 2025 Jan 18;16:810. doi: 10.1038/s41467-025-56199-w (PMC11742986; doi:10.1038/s41467-025-56199-w)
Supplement: Supplementary file 7 — Supplementary Data 5 [file 41467_2025_56199_MOESM7_ESM.xlsx]

## Sheet: Sheet1
MncA Cellular Metal Availability Calculator
Calculates the cellular availability of any metal, relative to a reference metal (of known availability), when occupancies of both are observed in extracted MncA samples
Input experimental values (in orange)	Experimentally determined in vivo metal occupancies of MncA and MncA metal preferences (as relative dissociation constants in footnote 'd' Table 1 and default values in Supplementary Data 3-4, 6-8)
Input reference metal availability (in red)	Reference metal availability. Fe in aerobic E. coli is set as default (other metals and conditions are in blueprints Figs. 4-6, Supplementary Figs. 4,16, or as measured in other conditions or cell types).
Calculated values (in green)	Difference (∆∆G) between free energy of available metal (∆GM) and free energy for MncA complexation (∆GMP).
	Selected 2 metals	MncA metal occupancy (%)	Metal affinities of MncA (M) (dissociation constants)	∆GMP for MncA complexation (kJ mol-1)	∆∆G (kJ mol-1)	Intracellular available ∆GM (kJ mol-1)	Buffered metal concentration (M)
REFERENCE METAL	Fe	0.22	1.23e-09	-50.8305	-18.1918	-32.6387	1.9e-06
UNKNOWN	Ni	0.75	3.61e-12	-65.2774	-21.2282	-44.0491	1.90105e-08
