# Supplementary material for: A metal-trap tests and refines blueprints to engineer cellular protein metalation with different elements
Source: Nat Commun. 2025 Jan 18;16:810. doi: 10.1038/s41467-025-56199-w (PMC11742986; doi:10.1038/s41467-025-56199-w)
Supplement: Supplementary file 8 — Supplementary Data 6 [file 41467_2025_56199_MOESM8_ESM.xlsx]

## Sheet: Sheet1
	Manganese metalation calculator for E. coli in LB + 4 mM Mn
	Aerobic conditions			Metal affinities of molecule (M) (dissociation constants)	∆GMP for complexation with the molecule (kJ mol-1)	Buffered metal concentration (M)	Intracellular available ∆GM (kJ mol-1)		e^((∆GM-∆GMP)/RT)				Molecule occupancy with metal
	This spreadsheet allows the calculation of the metalation state of a molecule of interest in vivo.		Mg	1000	17.1231	0.0027	-14.661		2.7e-06			Mg	1.02779e-09
			Mn	2.6e-08	-43.293	4.5e-05	-24.8101		1730.77			Mn	0.658838
			Fe	1.23e-09	-50.8561	1.1e-06	-34.0099		894.309			Fe	0.34043
	Intracellular available ΔG (column H) is defined as the free energy required for a ligand to become 50% metalated at a given intracellular metal availability (column G) . The metalation of the molecule of interest depends on the difference between the ΔG for its metalation (column F) and the intracellular available ΔG (column H).		Co	1.78e-10	-55.6476	6.5e-11	-58.1448		0.365169			Co	0.000139006
			Ni	3.61e-12	-65.3102	1.3e-13	-73.5496		0.0360111			Ni	1.37081e-05
			Cu	6.58e-13	-69.5298	4.5e-20	-110.426		6.83891e-08			Cu	2.60331e-11
			Zn	3.26e-12	-65.563	1.7e-12	-67.177		0.521472			Zn	0.000198505
											Total Metalation		0.999619
	Instructions
	Input values in red and yellow cells
	1. Column E (red): Known metal affinities for the molecule of interest, pre-populated with values based on folding preferences for MncA, expressed as dissociation constants (if a metal affinity is unknown, insert a value of 1000 into column E to exclude this metal, or a simulated value can be tested).
	2. Columns G and H (yellow): Intracellular metal availabilities in LB + 4 mM Mn(expressed either as a molar concentration in column G or free energy of intracellular metalation in column H). If molar concentrations are inserted (G), the free energy is automatically calculated (H).
	Output in blue cells
	1. Percentage occupancy of the molecule of interest with each metal
	2. Total molecule occupancy with metals (always <100%)
