# Supplementary material for: A metal-trap tests and refines blueprints to engineer cellular protein metalation with different elements
Source: Nat Commun. 2025 Jan 18;16:810. doi: 10.1038/s41467-025-56199-w (PMC11742986; doi:10.1038/s41467-025-56199-w)
Supplement: Supplementary file 11 — Supplementary Data 9 [file 41467_2025_56199_MOESM11_ESM.xlsx]

## Sheet: Sheet1
	Oligonucleotide sequences for qPCR used in this work
	No.	Name	Sequence	Product size (bp)	Reference
	1	mntS_F	5’-GTATGCGCGTGTTTAGTCATTC-3’	105	SI ref. 9
	2	mntS_R	5’-TATCGGAAGGTTTATCTTGCTG-3’	105	SI ref. 9
	3	fepD_F	5’-TGCAAACCCTCACCCGAAAC-3’	111	SI ref. 9
	4	fepD_R	5’-GCGCGGAAGAGTAACCAAACAG-3’	111	SI ref. 9
	5	rcnA_F	5’-GAACCAGGGCACTCAAAAAC-3’	108	SI ref. 10
	6	rcnA_R	5’-TGCGGTATGCGAAATAGTTG-3’	108	SI ref. 10
	7	nikA_F	5’-AACCCGCACCTTTACACGCC-3’	114	SI ref. 9
	8	nikA_R	5’-AGTCCAGCTTTTTGCCAGCC-3’	114	SI ref. 9
	9	znuA_F	5’-GTTTGGACTGACACCGCTTG-3’	111	SI ref. 11
	10	znuA_R	5’-ACGCAGGTTGCTTTTTGCTC-3’	111	SI ref. 11
	11	zntA_F	5’-CGAAGCACAGGTTGCTGAAC-3’	114	SI ref. 9
	12	zntA_R	5’-CCGGCAGCGCAAATCAATAC-3’	114	SI ref. 9
	13	copA_F	5’-GTCACAAACTATCGACCTGACCC-3’	104	SI ref. 9
	14	copA_R	5’-CATCCGCCTGCTCAACATCC-3’	104	SI ref. 9
	15	rpoD_F	5’-GTGGCTTGCAGTTCCTTGAC-3’	108	SI ref. 11
	16	rpoD_R	5’-AGGTTGCGTAGGTGGAGAAC-3’	108	SI ref. 11
