# Supplementary material for: A metal-trap tests and refines blueprints to engineer cellular protein metalation with different elements
Source: Nat Commun. 2025 Jan 18;16:810. doi: 10.1038/s41467-025-56199-w (PMC11742986; doi:10.1038/s41467-025-56199-w)
Supplement: Supplementary file 12 — Supplementary Software [file 41467_2025_56199_MOESM12_ESM.zip]

Archive with 1 entries (1 files):
- Supplemental Software - Copy.docx
