# Supplementary material for: A metal-trap tests and refines blueprints to engineer cellular protein metalation with different elements
Source: Nat Commun. 2025 Jan 18;16:810. doi: 10.1038/s41467-025-56199-w (PMC11742986; doi:10.1038/s41467-025-56199-w)
Supplement: Supplementary file 15 — Source Data TXT [file 41467_2025_56199_MOESM15_ESM.xlsx]

## Sheet: Fig 1
Figure 1b	all concentrations are µM
	Mn:Fe					Mn:Co					Mn:Ni					Mn:Zn				Zn:Cu(I)					Mn:Cu(II)
	Rep1					Rep1					Rep1					Rep1					Rep1					Rep1
Volume	[MncA]	[Mn]	[Fe]		Volume (mL)	MncA	[Mn]	[Co]		Volume	MncA	[Mn]	[Ni]		Volume	[MncA]	[Mn]	[Zn]			MncA	[Zn]	[Cu(I)]		Volume	MncA	[Mn]	[Cu(II)]
1.5	-0.0312012	0.0115636	0.0100714		1.5	-0.0250784	0.0246441	0.0614784		1.5					1.5					1.5					1.5
2	-0.0265211	0.0096	0.00857143		2	0.00940439	0.0266475	0.0628766		2	-0.0736677	0.00262417	0.00555289		2					2	0.286834	-0.0933363	0.0352121		2
2.5	0.157566	0.209455	0.166286		2.5	-0.0219436	0.0259825	0.0650333		2.5	0.0830721	0.270886	0.194435		2.5	0.0673981	0.058702	0.0457128		2.5	0.135319	-0.149755	0.0257746		2.5	-0.0266458	0.289942	0.0420169
3	3.81279	4.18691	3.24857		3	0.18652	0.359563	0.231398		3	7.68495	12.1349	8.82854		3	1.38401	1.79128	0.906263		3	0.694357	0.221298	0.463103		3	0.443574	1.03532	0.436605
3.5	4.64743	5.75564	4.35214		3.5	3.35737	5.28771	2.7215		3.5	20.2085	32.661	23.8204		3.5	8.78213	16.2162	8.45633		3.5	1.86468	1.51337	3.20833		3.5	5.39655	8.79262	4.63418
4	0.599064	0.728509	0.606429		4	4.35266	6.38449	3.30962		4	6.67659	10.5323	7.74498		4	4.80094	8.70245	4.48066		4	1.34222	0.876859	1.86563		4	4.69122	7.28917	3.79521
4.5	0.0514821	0.0744	0.133929		4.5	0.628527	1.27852	0.70576		4.5	0.715256	0.943423	0.690228		4.5	0.4279	0.797519	0.396041		4.5	0.584639	0.024442	0.328963		4.5	0.694357	1.40004	0.626359
5	0.024961	0.0386182	0.0927857		5	0.0626959	0.162477	0.209599		5	0.208464	0.179306	0.102462		5	0.333856	0.194822	0.118947		5	0.537618	-0.0616623	0.233761		5	0.0673981	0.467443	0.139003
5.5	0.0202808	0.0425455	0.0555		5.5	-0.0250784	0.0750864	0.289555		5.5	0.0569488	0.207584	0.0375915		5.5	0.0517241	0.319971	0.175689		5.5	0.568966	-0.0472354	0.228756		5.5	0.0203762	0.539325	0.192369
6	0.0967239	0.0593455	0.0368571		6	-0.00470219	0.0716156	0.444556		6					6
	Rep2					Rep2					Rep2					Rep2					Rep2					Rep2
Volume	[MncA]	[Mn]	[Fe]			MncA	[Mn]	[Co]		Volume	MncA	[Mn]	[Ni]		Volume	[MncA]	[Mn]	[Zn]			MncA	[Zn]	[Cu(I)]		Volume	MncA	[Mn]	[Cu(II)]
1.5	-0.0421217	-0.00676364	-0.0612857		1.5	-0.0188088	-0.000273251	-0.00652102		1.5					1.5	-0.0109718	-0.0102631	-0.438622		1.5					1.5
2	-0.0327613	-0.00305455	0.0497143		2	-0.0203762	0.00108447	-0.00612752		2	-0.0579937	0.142977	0.000456292		2	-0.0109718	-0.0120517	-0.445191		2					2
2.5	-0.0405616	-0.00218182	0.185143		2.5	-0.0423197	0.000683126	-0.00547476		2.5	0.929467	1.4552	1.39396		2.5	0.286834	0.0881831	0.0325416		2.5					2.5	0.0517241	0.894259	0.676942
3	0.279251	0.332945	0.507643		3	0.19906	0.147401	0.184606		3	15.5063	22.6492	21.586		3	2.96708	1.26071	5.91675		3	0.439893	0.487521	0.954946		3	0.443574	1.14064	1.19853
3.5	4.58814	4.07564	4.755		3.5	2.27273	1.59526	2.10309		3.5	24.8114	33.9442	32.0485		3.5	4.97335	1.89883	9.30268		3.5	0.920748	0.779042	2.04497		3.5	4.7069	4.15861	8.13139
4	4.117	4.03418	4.815		4	2.28056	1.42473	1.88987		4	5.1092	7.51019	7.2259		4	2.40282	0.798712	3.66379		4	0.671416	0.401377	1.08272		4	3.79781	3.62169	6.90422
4.5	0.478939	0.474764	0.673286		4.5	0.443574	0.204762	0.304349		4.5	0.485371	0.678268	0.667757		4.5	0.239812	0.0851666	-0.0082508		4.5					4.5	0.600313	1.32758	1.51802
5	0.0468019	0.0414545	0.0885		5	0.210031	0.0274811	0.175461		5	0.103971	0.105905	0.0986652		5	0.0987461	0.0612246	-0.257334		5					5	0.0673981	1.06981	0.886224
5.5	0.00468019	0.00829091	0.0700714		5.5	0.141066	0.0229376	0.442868		5.5	0.0987461	0.0733192	0.0334399		5.5	0.0830721	0.194408	-0.0153918		5.5					5.5	0.0517241	1.17249	1.08515
6	0.00624025	0.0104727	0.113571		6	0.103448	0.0349799	1.00615		6					6
	Rep3					Rep3					Rep3					Rep3					Rep3					Rep3
Volume	[MncA]	[Mn]	[Fe]			MncA [uM]	[Mn]	[Co]		Volume	MncA	[Mn]	[Ni]		Volume	[MncA]	[Mn]	[Zn]			MncA	[Zn]	[Cu(I)]		Volume	MncA	[Mn]	[Cu(II)]
1.5	-0.0661417	-0.0194182	-0.0497143		1.5	0.388715	0.00263195	-0.00443702		1.5					1.5					1.5					1.5
2	-0.0503937	-0.0259636	-0.248357		2	0.38558	0.00224872	-0.00573253		2	0.00470219	0.00224845	-0.00664049		2					2	0.0360502	0.0992558	0.0703503		2
2.5	-0.0771654	-0.0266182	-0.227571		2.5	0.412226	-0.0002603	-0.00551454		2.5	0.0726228	0.114295	0.161639		2.5	0.521944	0.047581	0.441544		2.5	-0.0161964	0.0437686	0.070791		2.5	-0.0109718	0.726537	0.156505
3	0.299213	0.126545	0.414643		3	0.60815	0.119205	0.457538		3	7.3558	8.3073	12.7415		3	6.33699	0.423468	13.0951		3	0.297283	0.059729	0.943113		3	0.4279	0.099807	1.39976
3.5	4.77953	2.18618	9.19714		3.5	2.79154	1.23354	4.92715		3.5	21.6505	24.4373	37.7506		3.5	10.5376	0.681878	21.545		3.5	1.15413	0.247296	3.47886		3.5	5.81975	1.0156	13.529
4	3.1937	1.48604	6.19071		4	2.33229	0.984194	3.91178		4	6.89603	7.73739	11.9044		4	5.0047	0.362692	11.4085		4	0.725705	0.231228	1.88681		4	3.90752	0.705549	9.50637
4.5	0.296063	0.126327	0.4635		4.5	0.586207	0.0956799	0.394859		4.5	0.57419	0.639038	1.0086		4.5	0.521944	0.0334553	0.945067		4.5	0.286834	0.075968	0.474063		4.5	0.521944	0.0888639	1.30292
5	-0.0173228	0.00327273	0.243214		5	0.402821	0.0657635	0.164441		5	0.0726228	0.0766254	0.139354		5	0.145768	0.00711895	-0.0359018		5	0.286834	0.0236006	0.276573		5	0.0517241	0.0230223	0.22397
5.5	-0.0362205	-0.0189818	-0.0979286		5.5	0.399687	0.00307302	0.359572		5.5	0.00470219	0.0598928	0.0459333		5.5	0.0987461	0.0357855	0.454633		5.5	0.27116	0.0172289	0.315019		5.5	0.00470219	0.133986	0.269257
6	-0.00787402	-0.0229091	-0.174		6	0.393417	0.00359364	1.05852		6					6
Figure 1c	(data are also presented in Table I main text)
	preferences vs Mn
	Trial 1	Trial 2	Trial 3
Fe	19.8	26.7	15
Co	100	132	207
Ni	8430	11300	3730	note 4th trial (pref 5430) is not plotted
Zn	9460	8760	5710
Cu(II)	903000	1310000	3570000
Cu(I)	24900	72200	21900

## Sheet: Fig 2a
Figure 2a main plot													Figure 2a inset
Titration of 17.2 µM RcnR with Ni(II) followed by UV/Vis spectroscopy
													Ni : RcnR	E280 (x10+3)
wavelength (nm)	0 µM Ni	2 µM Ni	4 µM Ni	6 µM Ni	8 µM Ni	10 µM Ni	12 µM Ni	14 µM Ni	16 µM Ni	18 µM Ni	20 µM Ni		0	0
600	0	0.000523	-0.00407	-0.00459	0.0064	-0.01198	-0.00686	-0.0239	-0.00715	0.0018	-0.01145		0.116279	0.121977
599	0	0.00791	-0.000233	-0.00483	0.0061	-0.00738	-0.00587	-0.02517	-0.00587	-0.000756	-0.01198		0.232558	0.32064
598	0	0.00587	-0.00407	-0.00355	0.00663	-0.01349	-0.00686	-0.0257	-0.00506	-0.000523	-0.01372		0.348837	0.549186
597	0	0	-0.00407	-0.00535	0.00483	-0.01372	-0.00965	-0.02622	-0.00994	-0.0018	-0.01453		0.465116	0.805233
596	0	0.00715	-0.000756	-0.00459	0.00558	-0.01017	-0.00738	-0.02366	-0.00535	-0.0018	-0.00709		0.581395	0.992035
595	0	0.00814	0.000465	-0.00105	0.00837	-0.00791	-0.00663	-0.02291	-0.00587	0.00203	-0.01145		0.697674	1.28994
594	0	0.0018	-0.00581	-0.00558	0.00512	-0.015	-0.00837	-0.02645	-0.01041	-0.00279	-0.01424		0.813953	1.44087
593	0	0.00256	-0.000988	-0.00331	0.00738	-0.01093	-0.00709	-0.02413	-0.0089	0.00279	-0.01297		0.930233	1.53831
592	0	0.00738	-0.00203	-0.00233	0.00302	-0.01552	-0.00331	-0.02465	-0.0089	0	-0.01198		1.04651	1.53535
591	0	0.010465	0.000756	-0.000988	0.00814	-0.00738	-0.00279	-0.02006	-0.00814	0.0018	-0.00965		1.16279	1.49314
590	0	0.00483	0.000233	-0.0043	0.00965	-0.01017	-0.00459	-0.02337	-0.00407	0.00535	-0.00634
589	0	0.00837	-0.00203	-0.00407	0.00837	-0.0061	-0.00657	-0.02157	-0.00634	-0.000988	-0.00657
588	0	0.00233	-0.0043	-0.00657	0.00308	-0.01343	-0.00936	-0.02994	-0.01093	-0.000756	-0.01471
587	0	0.00355	-0.00302	-0.00407	0.00483	-0.01424	-0.00587	-0.02564	-0.00762	-0.0043	-0.00942
586	0	0.000756	-0.00128	-0.0061	0.00151	-0.01169	-0.0089	-0.02744	-0.0089	-0.000756	-0.01244
585	0	0.00483	-0.00279	-0.00506	0.00738	-0.0089	-0.00808	-0.02006	-0.0086	0	-0.01343
584	0	0.00483	0.00105	-0.0025	0.00535	-0.00936	-0.00535	-0.02436	-0.00453	0.00279	-0.00709
583	0	0.000233	-0.00331	-0.00483	0.00105	-0.01343	-0.00965	-0.02384	-0.0086	-0.00128	-0.01674
582	0	0.00686	0.000523	0.000988	0.0061	-0.00709	-0.00355	-0.02157	-0.00535	0.000233	-0.00866
581	0	0.000465	0.00128	-0.0018	0.00762	-0.0107	-0.00814	-0.0236	-0.00738	0.000988	-0.01017
580	0	0.00227	-0.000988	-0.00506	0.00634	-0.01116	-0.00686	-0.02436	-0.00762	-0.00227	-0.01064
579	0	0.00483	0.00151	-0.0061	0.0043	-0.01064	-0.00483	-0.02331	-0.0086	0.00128	-0.00762
578	0	0.00122	-0.0018	-0.00814	0.00657	-0.01297	-0.00762	-0.02587	-0.0089	-0.000814	-0.01372
577	0	0.00302	-0.00128	-0.00459	0.00558	-0.01547	-0.00988	-0.02407	-0.00965	-0.000523	-0.01169
576	0	0.00378	-0.00558	-0.00634	0.00837	-0.01244	-0.00733	-0.02558	-0.00814	-0.000988	-0.01215
575	0	0.00837	0.00384	-0.000465	0.00791	-0.00907	-0.00605	-0.02378	-0.00506	0.00105	-0.01087
574	0	0.00686	-0.00355	-0.00174	0.00634	-0.01238	-0.00634	-0.02506	-0.00785	-0.000988	-0.01494
573	0	0.00279	-0.0043	-0.00529	0.00738	-0.01064	-0.00837	-0.02355	-0.01087	0.00105	-0.01442
572	0	0.00506	-0.00105	-0.00436	0.00709	-0.00913	-0.00634	-0.02663	-0.00942	-0.00128	-0.01041
571	0	0.00988	0.00459	-0.000756	0.00913	-0.00837	0.000756	-0.02047	-0.0043	0.00355	-0.00936
570	0	0.00407	-0.00302	-0.00785	0.00785	-0.0114	-0.00785	-0.0243	-0.01087	-0.000523	-0.01291
569	0	0.00483	0.00203	0.00151	0.00837	-0.00785	-0.00657	-0.02506	-0.00762	0.000988	-0.01012
568	0	0.00936	0.00302	0.00174	0.0086	-0.00663	-0.00558	-0.02634	-0.00355	0.0025	-0.00663
567	0	-0.000233	-0.00151	-0.00378	0.00634	-0.00936	-0.00936	-0.02227	-0.0068	-0.000465	-0.01343
566	0	0.00326	-0.00436	-0.00233	0.00634	-0.00942	-0.01169	-0.02564	-0.00866	-0.00512	-0.01372
565	0	0.0018	-0.0043	-0.00529	0.00512	-0.01116	-0.00785	-0.02762	-0.00529	-0.0043	-0.01773
564	0	0.00866	0.000291	-0.000465	0.011977	-0.00936	-0.00506	-0.02331	-0.00558	0.000291	-0.0089
563	0	0.0061	-0.00279	-0.00483	0.010698	-0.01326	-0.00866	-0.02366	-0.0125	-0.00105	-0.00942
562	0	0.010698	0.00227	0.000756	0.00762	-0.0064	-0.00715	-0.02471	-0.00866	0.00506	-0.00971
561	0	0.010698	-0.000291	-0.00105	0.0125	-0.00919	-0.00459	-0.02221	-0.0082	0.00227	-0.00744
560	0	0.00773	0.00134	0.00105	0.011802	-0.00715	-0.00715	-0.01762	-0.00384	0.00209	-0.00715
559	0	0.01	-0.00233	-0.00488	0.00465	-0.01308	-0.00744	-0.02744	-0.01076	-0.000523	-0.01151
558	0	0.00541	-0.00128	-0.00564	0.00233	-0.01308	-0.00692	-0.02698	-0.01	-0.00407	-0.01105
557	0	0.000814	-0.00331	-0.00721	0.00262	-0.01901	-0.01157	-0.02802	-0.01308	-0.00767	-0.01721
556	0	0.00622	-0.00128	-0.00384	0.00773	-0.01262	-0.00721	-0.02605	-0.00773	-0.00512	-0.01029
555	0	0.0039	-0.000291	-0.00622	0.00285	-0.0132	-0.00983	-0.02843	-0.00802	-0.00442	-0.01058
554	0	0.0075	-0.0057	-0.00779	0.0075	-0.00959	-0.00698	-0.02663	-0.00779	-0.00442	-0.01215
553	0	0.00494	0.00645	-0.00465	0.00494	-0.01192	-0.00674	-0.02616	-0.00674	-0.000291	-0.01529
552	0	0.00337	-0.00779	-0.01035	0.00157	-0.01919	-0.01558	-0.03343	-0.01948	-0.00988	-0.01634
551	0	0.00488	-0.00576	-0.00186	0.0093	-0.01302	-0.0039	-0.02593	-0.01093	-0.00291	-0.0125
550	0	0.000233	-0.00366	-0.00779	0.00256	-0.01169	-0.01093	-0.02517	-0.01116	-0.01041	-0.01378
549	0	0.00983	0.0039	0.000756	0.0093	-0.01064	-0.00523	-0.0182	-0.00703	-0.00209	-0.01302
548	0	0.00314	-0.0075	-0.00541	0.00262	-0.01686	-0.01477	-0.02953	-0.01012	-0.0036	-0.01267
547	0	0.00494	-0.0036	-0.000756	0.0018	-0.01372	-0.01035	-0.02773	-0.0161	-0.00547	-0.01477
546	0	0.00105	-0.0093	-0.00285	0.00314	-0.01529	-0.01163	-0.03081	-0.01349	-0.00773	-0.01942
545	0	0.00494	0.00285	-0.0036	0.0057	-0.01035	-0.00698	-0.02355	-0.00983	0	-0.01448
544	0	0.0057	-0.00494	-0.00442	0.00384	-0.01791	-0.00884	-0.03134	-0.01192	-0.00547	-0.01529
543	0	0.00907	-0.0018	-0.00105	0.010058	-0.00936	-0.00285	-0.02384	-0.0057	-0.00233	-0.00936
542	0	0.00674	-0.0075	-0.00541	0.000756	-0.01372	-0.01163	-0.02407	-0.01215	-0.00465	-0.01297
541	0	0.00105	0	-0.00622	0.00337	-0.01297	-0.01087	-0.0282	-0.00802	-0.00727	-0.01424
540	0	0.00105	-0.00773	-0.00616	0.00366	-0.01703	-0.00773	-0.0336	-0.01448	-0.00645	-0.01808
539	0	0.00285	-0.00413	-0.00593	-0.0018	-0.01087	-0.01366	-0.03023	-0.00953	-0.00802	-0.01523
538	0	0.00855	0.000756	-0.00907	0.00436	-0.0114	-0.00884	-0.02488	-0.01221	-0.00134	-0.01372
537	0	0.00285	-0.00151	-0.00488	0.013198	-0.01163	-0.00645	-0.02634	-0.01035	-0.0057	-0.01215
536	0	0.00541	-0.00262	-0.00547	0.00233	-0.01686	-0.01424	-0.0264	-0.00855	-0.00419	-0.01837
535	0	0.00593	-0.00105	-0.00622	0.00465	-0.0132	-0.0114	-0.02331	-0.01116	-0.00855	-0.01453
534	0	0.012442	0.00157	0	0.00907	-0.00826	-0.00616	-0.02221	-0.00541	0.00209	-0.01035
533	0	0.00331	-0.00233	-0.00494	0.00517	-0.01192	-0.00884	-0.03105	-0.00831	-0.00285	-0.01709
532	0	0.00285	-0.00674	-0.00698	0.00442	-0.01913	-0.01116	-0.02692	-0.01267	-0.00494	-0.01552
531	0	0.0039	-0.00151	-0.00517	0.00134	-0.01448	-0.01163	-0.02459	-0.01372	-0.00773	-0.01733
530	0	0.00547	-0.00105	0.000756	0.00959	-0.01163	-0.00855	-0.02273	-0.0075	0.00128	-0.0132
529	0	0.00465	0	-0.0039	0.00645	-0.00779	-0.01064	-0.02459	-0.01192	-0.00465	-0.01192
528	0	0.00465	-0.00465	-0.00465	0.00698	-0.01477	-0.0114	-0.02924	-0.01215	-0.00517	-0.01477
527	0	0.00773	-0.000814	0	0.00802	-0.01116	-0.00779	-0.02512	-0.01221	-0.000291	-0.01506
526	0	0	-0.0018	-0.01244	0.00651	-0.01395	-0.00983	-0.02663	-0.01709	-0.00465	-0.01808
525	0	0.00959	-0.00128	-0.0036	0.0075	-0.015	-0.00593	-0.02331	-0.01058	-0.000756	-0.0132
524	0	0.00314	0.00134	-0.00203	0.00622	-0.01657	-0.0057	-0.02744	-0.0093	-0.000756	-0.0168
523	0	0.00674	-0.00285	-0.00727	0.00698	-0.01448	-0.01267	-0.02663	-0.01477	-0.0036	-0.01785
522	0	0.00413	-0.00209	-0.00756	0.00128	-0.01326	-0.01064	-0.02878	-0.0114	-0.00494	-0.01424
521	0	0.00186	-0.0036	-0.00826	0.00134	-0.0186	-0.01163	-0.0264	-0.01605	-0.00855	-0.01913
520	0	0.00983	-0.00262	-0.00599	0.00959	-0.01192	-0.00907	-0.02616	-0.01064	-0.00547	-0.00983
519	0	0.00517	0.00157	-0.00105	0.015	-0.01529	-0.01012	-0.03006	-0.00983	-0.000756	-0.0132
518	0	0.00314	-0.00233	-0.00494	0.00262	-0.01733	-0.01163	-0.02616	-0.01267	-0.00209	-0.01837
517	0	0.00419	-0.0093	-0.00593	0.00674	-0.01523	-0.00907	-0.02977	-0.01628	-0.00698	-0.02017
516	0	0.00616	0.00285	-0.00105	0.00826	-0.0114	-0.01041	-0.02436	-0.01506	-0.00419	-0.0114
515	0	0.00337	-0.00413	-0.00436	0.00907	-0.01215	-0.0075	-0.02767	-0.01552	-0.00541	-0.0168
514	0	0.00645	-0.00262	-0.00233	0.00256	-0.01372	-0.01273	-0.02645	-0.01506	-0.00674	-0.01686
513	0	0.00233	-0.0039	-0.0057	0.00465	-0.01424	-0.01012	-0.02797	-0.01529	-0.00337	-0.01424
512	0	0.00547	-0.00337	-0.00855	0.00442	-0.01395	-0.01163	-0.03029	-0.015	-0.00413	-0.01709
511	0	0.00541	-0.00337	-0.00727	0.00983	-0.01192	-0.01297	-0.03058	-0.01506	-0.0039	-0.02174
510	0	0.00593	-0.00262	-0.00262	0.00517	-0.01169	-0.00884	-0.02826	-0.01581	-0.00233	-0.01581
509	0	0.00622	-0.00209	-0.00599	0.00779	-0.0132	-0.00831	-0.02488	-0.01192	0.0018	-0.01605
508	0	0.00855	-0.00105	-0.00471	0.013721	-0.01169	-0.01012	-0.02465	-0.00988	0	-0.01326
507	0	0.00308	0	-0.00622	0.0036	-0.01372	-0.01116	-0.02564	-0.00802	-0.00465	-0.01349
506	0	0.010407	-0.00128	-0.00413	0.00936	-0.01163	-0.00855	-0.02587	-0.01087	0.00134	-0.01424
505	0	0.01064	-0.00209	0.000291	0.00936	-0.0111	-0.00779	-0.02384	-0.0132	-0.00256	-0.00517
504	0	0.0075	-0.00308	-0.00779	0.00494	-0.01686	-0.015	-0.02593	-0.01919	-0.01012	-0.02407
503	0	0.00262	-0.00256	-0.01035	0.00599	-0.01837	-0.01215	-0.03233	-0.01372	-0.00517	-0.01424
502	0	0.0093	0	-0.0057	0.010116	-0.01192	-0.00547	-0.02878	-0.01169	-0.00465	-0.02279
501	0	0.00802	0.000756	-0.00308	0.00907	-0.00494	-0.00599	-0.02174	-0.01192	0.00157	-0.015
500	0	0.00599	-0.000756	-0.00465	0.00884	-0.0093	-0.00727	-0.02227	-0.00826	0.000291	-0.01215
499	0	0.00576	0.00186	-0.00436	0.00756	-0.00802	-0.01215	-0.02331	-0.01087	-0.00517	-0.01448
498	0	0.0075	-0.00128	-0.0039	0.00547	-0.00802	-0.00831	-0.02331	-0.01349	-0.00541	-0.01064
497	0	0.011919	0	-0.00262	0.0075	-0.00959	-0.0057	-0.02797	-0.01116	-0.00285	-0.01634
496	0	0.00593	-0.00157	-0.00442	0.01064	-0.01041	-0.00517	-0.02669	-0.00599	-0.0018	-0.01506
495	0	0.00622	-0.00186	-0.00703	0.011105	-0.01041	-0.00756	-0.02855	-0.0143	-0.00442	-0.01192
494	0	0.00826	-0.00209	-0.00233	0.0093	-0.01221	-0.00831	-0.02541	-0.01273	-0.000814	-0.01529
493	0	0.00419	-0.00105	-0.00878	0.00959	-0.015	-0.01035	-0.02797	-0.01192	0	-0.01477
492	0	0.00855	-0.000291	-0.0086	0.0093	-0.01477	-0.0086	-0.02802	-0.01297	0.000756	-0.02099
491	0	0.010872	-0.00157	-0.0039	0.010349	-0.00831	-0.00779	-0.02331	-0.01035	-0.0075	-0.01116
490	0	0.00831	0.000233	-0.00209	0.00959	-0.00651	-0.00779	-0.01843	-0.0057	0.00442	-0.01453
489	0	-0.00105	-0.00465	-0.00622	0.00465	-0.01581	-0.01192	-0.02953	-0.01192	-0.00366	-0.02331
488	0	0.011686	0.00884	0.00442	0.015814	-0.00308	-0.000756	-0.0168	-0.00465	0.00727	-0.00593
487	0	0.00988	0.00209	-0.000756	0.010872	-0.0114	-0.000756	-0.02203	-0.01401	-0.000756	-0.01349
486	0	0.00157	0.00314	-0.0057	0.0039	-0.015	-0.00773	-0.02535	-0.00645	-0.00488	-0.01657
485	0	0.00517	-0.00291	-0.01273	0.00698	-0.0161	-0.01738	-0.03058	-0.01297	-0.01221	-0.02488
484	0	0.00442	-0.01035	-0.00855	0.00779	-0.01192	-0.00727	-0.02669	-0.00983	-0.00878	-0.02227
483	0	0.00855	0.00105	-0.00517	0.011163	-0.00907	-0.00366	-0.01244	0.000523	0.00855	-0.00442
482	0	0.00703	-0.00494	-0.00442	0.012733	-0.00727	-0.00256	-0.02256	-0.00831	0.000756	-0.01064
481	0	0.00698	-0.00471	-0.00622	0.011919	-0.01064	-0.00779	-0.02384	-0.0086	0.000988	-0.01093
480	0	0.00674	-0.00128	-0.00203	0.012442	-0.00779	-0.00308	-0.02151	-0.00698	-0.000233	-0.01448
479	0	0.00907	-0.0018	-0.00517	0.00727	-0.00907	-0.00674	-0.02407	-0.00779	-0.000756	-0.01163
478	0	0.00622	-0.00262	-0.00622	0.00727	-0.01145	-0.00779	-0.02721	-0.00907	-0.00314	-0.01529
477	0	0.012209	-0.00157	-0.00517	0.011686	-0.00517	-0.0057	-0.02023	-0.00547	0.000756	-0.01035
476	0	0.00802	-0.00105	-0.00727	0.010116	-0.01221	-0.00494	-0.02384	-0.00907	-0.00186	-0.01273
475	0	0.00547	0.000814	-0.00233	0.011453	-0.00983	-0.00233	-0.02122	-0.00721	0.000814	-0.01006
474	0	0.00517	-0.00134	-0.00157	0.013488	-0.00936	-0.00337	-0.02203	-0.01064	-0.00209	-0.01326
473	0	0.00517	-0.00547	-0.00337	0.00727	-0.00831	-0.00547	-0.02645	-0.00779	-0.00157	-0.01453
472	0	0.00779	-0.000756	-0.00826	0.014535	-0.00593	-0.00465	-0.02174	-0.00855	0.000291	-0.01267
471	0	0.00703	0.000814	-0.00337	0.0125	-0.00983	-0.00593	-0.02587	-0.00622	0.000523	-0.01058
470	0	0.00698	0	-0.00285	0.011686	-0.00517	-0.00262	-0.01971	-0.00988	-0.00134	-0.00884
469	0	0.00517	-0.00314	-0.00366	0.013488	-0.00547	-0.00756	-0.02128	-0.00703	-0.00105	-0.01349
468	0	0.00599	-0.00157	-0.00517	0.00802	-0.00855	-0.00465	-0.02465	-0.00674	-0.000523	-0.01064
467	0	0.0075	0.000756	-0.000291	0.011163	-0.00622	-0.0039	-0.01866	-0.00674	0.00337	-0.01145
466	0	0.00703	-0.000756	-0.00256	0.013023	-0.00593	-0.00488	-0.02047	-0.00622	0.000814	-0.01529
465	0	0.00471	0.00233	-0.00256	0.015814	-0.00442	-0.00488	-0.01994	-0.00959	0.00314	-0.01401
464	0	0.00884	0.00285	-0.000523	0.012209	-0.0075	-0.0036	-0.02203	-0.0018	0.0036	-0.01297
463	0	0.00808	-0.00465	-0.00465	0.015349	-0.00465	-0.00308	-0.02203	-0.00442	0.000291	-0.01424
462	0	0.00337	-0.00413	-0.00593	0.010116	-0.01012	-0.00674	-0.02669	-0.01297	-0.00465	-0.01349
461	0	0.00831	-0.000233	-0.00233	0.013779	-0.00494	-0.00337	-0.01919	-0.0036	0.00157	-0.0132
460	0	0.000465	-0.00599	-0.00703	0.00802	-0.0086	-0.00576	-0.02622	-0.00884	-0.00337	-0.01453
459	0	0.00314	0.00105	-0.00413	0.011163	-0.0057	-0.0039	-0.02308	-0.00517	0.000523	-0.0093
458	0	0.0039	-0.00233	0.000523	0.0125	-0.01012	-0.0093	-0.02279	-0.00541	-0.0036	-0.01448
457	0	0.00494	-0.0036	-0.00413	0.015349	-0.00779	-0.00593	-0.01738	-0.00517	0.00314	-0.01372
456	0	0.00855	0.00413	0.00256	0.012209	-0.00442	-0.00471	-0.01738	-0.00233	0.00233	-0.00517
455	0	0.00727	-0.00285	-0.0039	0.014012	-0.00419	-0.00105	-0.01919	-0.00547	-0.00186	-0.01453
454	0	0.011395	-0.0039	0.00308	0.00907	-0.00209	0.00157	-0.01715	-0.00285	-0.000523	-0.00884
453	0	0.00645	-0.000291	-0.00547	0.010349	-0.00855	-0.00419	-0.02337	-0.01273	-0.0039	-0.01326
452	0	0.010407	0.0018	-0.000523	0.013488	-0.00285	-0.00285	-0.01424	-0.00105	0.00651	-0.00494
451	0	0.00599	0.00238	-0.000988	0.014302	-0.00337	-0.0018	-0.01552	-0.00337	0.000523	-0.0111
450	0	0.00337	0.000291	0.00105	0.011919	-0.01087	-0.0075	-0.02593	-0.00599	-0.0039	-0.01297
449	0	0.00494	-0.0039	-0.00128	0.013547	-0.00442	-0.00105	-0.02174	-0.00779	0.00285	-0.0057
448	0	0.0039	-0.00105	-0.00674	0.012442	-0.00599	-0.00157	-0.02337	-0.01093	-0.00314	-0.01483
447	0	0	-0.00674	-0.00547	0.00855	-0.0143	-0.00314	-0.02465	-0.01169	-0.00233	-0.01477
446	0	0.01064	0.0018	-0.00285	0.014767	-0.0018	0	-0.02203	-0.0018	0	-0.0143
445	0	0.00651	-0.0075	-0.00547	0.010116	-0.00936	-0.00465	-0.02128	-0.01169	-0.00128	-0.01791
444	0	0.0057	-0.00442	0.00285	0.012442	-0.00779	-0.00727	-0.02413	-0.00936	-0.00517	-0.01715
443	0	0.00698	-0.00291	0.000988	0.014535	-0.00965	0.0036	-0.02285	-0.00523	-0.000523	-0.0086
442	0	0.00442	0.00233	-0.00128	0.011919	-0.00442	-0.00907	-0.02023	-0.00471	-0.00366	-0.01686
441	0	0.00209	-0.00419	-0.00465	0.00907	-0.00808	-0.0039	-0.02547	-0.01169	-0.00157	-0.01401
440	0	0.00674	-0.00517	-0.00517	0.00831	-0.0075	-0.00779	-0.02384	-0.00622	-0.00698	-0.01477
439	0	-0.000814	-0.00756	-0.00628	0.0075	-0.01512	-0.01326	-0.0286	-0.01587	-0.00262	-0.02052
438	0	0.00285	-0.00186	-0.00442	0.014535	-0.00576	-0.00703	-0.02337	-0.01064	-0.00576	-0.01895
437	0	0.00907	0.00233	0	0.016628	-0.00238	0.000523	-0.0218	-0.00651	-0.00134	-0.01378
436	0	0.010174	-0.000988	-0.0036	0.0125	-0.00308	-0.00855	-0.02517	-0.00645	-0.00308	-0.01506
435	0	0.011453	0.000814	-0.000988	0.022616	0.00134	-0.000233	-0.0257	-0.00855	-0.000988	-0.01919
434	0	0.0039	-0.00233	-0.00203	0.00965	-0.00622	-0.0114	-0.02907	-0.01035	-0.00698	-0.0182
433	0	0.00884	-0.00622	0.00105	0.012733	-0.00599	-0.000523	-0.02442	-0.01012	-0.00419	-0.01843
432	0	0.00599	-0.00413	-0.00465	0.0086	-0.01087	-0.0036	-0.03244	-0.01506	-0.00831	-0.02203
431	0	0.00262	-0.00413	-0.0057	0.00936	-0.0114	-0.00855	-0.02884	-0.0114	-0.000988	-0.02157
430	0	0.00262	-0.00314	-0.00262	0.00547	-0.0057	-0.00831	-0.02599	-0.0039	-0.00622	-0.01948
429	0	0.000523	-0.00547	-0.00314	0.0057	-0.01378	-0.01145	-0.0307	-0.0107	-0.00651	-0.02291
428	0	0.00907	-0.00988	-0.00442	0.00907	-0.01273	-0.00628	-0.02994	-0.00965	-0.00419	-0.0211
427	0	0.00442	0	0.00465	0.010116	-0.00756	-0.00314	-0.0268	-0.00494	-0.000523	-0.01901
426	0	0.00628	-0.000756	0.00157	0.014593	-0.0018	-0.00855	-0.02337	-0.00802	0.000523	-0.02105
425	0	0.00884	0.00674	0.00233	0.013023	-0.00442	-0.00756	-0.03099	-0.0107	-0.00727	-0.02215
424	0	0.00471	-0.00233	-0.0036	0.00837	-0.0125	-0.01116	-0.02448	-0.01506	-0.00285	-0.02628
423	0	0.010116	-0.00366	0.00494	0.012733	-0.00419	-0.00628	-0.02372	-0.00576	-0.00238	-0.01174
422	0	0.00733	-0.0018	-0.00285	0.00942	-0.00965	-0.00547	-0.02837	-0.01041	-0.0039	-0.02291
421	0	0.00465	-0.00733	-0.00448	0.00517	-0.01227	-0.01413	-0.03419	-0.01541	-0.01436	-0.02948
420	0	0.00471	-0.00209	-0.000291	0.012791	-0.00628	-0.00471	-0.03308	-0.0125	-0.00756	-0.02349
419	0	0.0068	-0.000756	-0.000756	0.013081	-0.00756	-0.00808	-0.03023	-0.00936	-0.00599	-0.02267
418	0	0.00866	-0.00209	0.000291	0.014128	-0.0039	-0.00779	-0.02401	-0.00808	-0.00337	-0.02058
417	0	0.00733	-0.00494	0.000814	0.015174	-0.00209	-0.00465	-0.02663	-0.00913	-0.00105	-0.02035
416	0	0.00628	-0.00314	-0.00128	0.011512	-0.00936	-0.0086	-0.02767	-0.01122	-0.00442	-0.02006
415	0	0.00994	-0.00308	0	0.00971	-0.00128	-0.00727	-0.02791	-0.01279	-0.00674	-0.0214
414	0	0.0068	-0.00576	-0.00337	0.013605	-0.00337	-0.00576	-0.02843	-0.0068	-0.00965	-0.02064
413	0	0.0086	-0.0018	0.00366	0.010174	-0.00337	-0.00547	-0.02297	-0.00733	-0.0068	-0.01907
412	0	0.00547	-0.00366	-0.00105	0.011221	-0.01151	-0.00919	-0.035	-0.0118	-0.0089	-0.01831
411	0	0.00628	-0.00105	0.000814	0.013081	-0.0018	-0.00262	-0.0232	-0.01227	-0.00233	-0.01802
410	0	0.00523	-0.000233	-0.00128	0.010465	-0.00779	-0.0086	-0.02919	-0.01198	-0.00703	-0.01721
409	0	0.00442	-0.00494	0.000756	0.00884	-0.00471	-0.00733	-0.02657	-0.0107	-0.00314	-0.02215
408	0	0.00965	0.00262	0.00157	0.00733	-0.00622	-0.00285	-0.02651	-0.00936	-0.00413	-0.02157
407	0	0.00291	-0.00494	-0.00209	0.00942	-0.00651	-0.00936	-0.03122	-0.01483	-0.00779	-0.02448
406	0	0.010116	0.000756	0.000756	0.00988	-0.00471	-0.00651	-0.02733	-0.00733	-0.00238	-0.02058
405	0	0.00337	-0.00186	-0.00419	0.01093	-0.00291	-0.00756	-0.03017	-0.0089	-0.00186	-0.01616
404	0	0.00442	-0.00547	0.00203	0.00855	-0.00442	-0.00913	-0.02837	-0.01279	-0.00291	-0.0232
403	0	0.00419	-0.00494	-0.00233	0.010465	-0.00547	-0.00698	-0.02674	-0.01535	-0.00936	-0.02471
402	0	0.00942	-0.00256	0.00343	0.0125	-0.0036	-0.0036	-0.02209	-0.00703	0.00157	-0.01587
401	0	0.0125	0.00366	0.00314	0.016163	-0.00128	-0.00337	-0.02238	-0.00936	-0.00203	-0.0161
400	0	0.00785	-0.00105	0.000756	0.00884	-0.00494	-0.0039	-0.02372	-0.01041	-0.0039	-0.01355
399	0	0.012267	0.00465	0.00209	0.016919	-0.00186	-0.00238	-0.02453	-0.00628	-0.000291	-0.01616
398	0	0.0039	0.00128	-0.00395	0.0086	-0.00419	-0.00576	-0.02715	-0.01151	-0.00314	-0.02012
397	0	0.0068	0.00186	0.00291	0.012558	-0.00442	-0.00105	-0.02326	-0.00419	-0.000233	-0.01512
396	0	0.0086	0.000756	0.00366	0.013314	0.00233	-0.00209	-0.02535	-0.00366	0.00337	-0.00994
395	0	0.012267	0.00262	0.00285	0.013837	0.00233	0.00366	-0.02198	-0.00291	0.00703	-0.00785
394	0	0.00837	0.0018	0.000233	0.018837	0.000523	-0.00291	-0.02047	-0.00343	0.00105	-0.0168
393	0	0.00738	-0.000523	0.00134	0.015465	-0.00471	-0.00314	-0.02587	-0.00576	-0.000756	-0.01622
392	0	0.00733	-0.00395	-0.000814	0.010988	-0.00209	-0.00552	-0.02384	-0.00837	-0.00262	-0.01703
391	0	0.00814	-0.00442	0.00238	0.00971	-0.00628	-0.0039	-0.0275	-0.00314	0.00366	-0.0186
390	0	0.00709	-0.00419	0.00186	0.016047	-0.00547	-0.00547	-0.02727	-0.00576	0	-0.01674
389	0	0.012616	0.00186	0.00395	0.016802	0.00291	0.00186	-0.02279	-0.00337	0.00186	-0.01256
388	0	0.00866	0.00134	-0.000756	0.014709	0.00186	-0.00262	-0.02808	-0.00471	0.00262	-0.01337
387	0	0.012093	0.00134	0.00471	0.016047	0.00605	0.00686	-0.02128	-0.000233	0.00738	-0.00814
386	0	0.00971	-0.00262	-0.00157	0.017093	0.000291	-0.0018	-0.02442	-0.00762	0.000291	-0.01285
385	0	0.00948	0.000814	-0.000756	0.017907	0.00343	0.00134	-0.02337	0.000523	0	-0.01128
384	0	0.00977	-0.000756	0.00529	0.016337	-0.00343	0.00209	-0.01971	0.00372	0.00605	-0.01076
383	0	0.017035	0.0068	-0.00599	0.017849	0.00262	0.010756	-0.02959	-0.0107	0.005	-0.02331
382	0	0.010523	0.00529	0.00605	0.014477	-0.00157	0.00738	-0.02727	-0.00628	-0.00785	-0.02041
381	0	0.015523	0.011279	0.00291	0.017326	0.00314	-0.00105	-0.01703	-0.00442	-0.00285	-0.00814
380	0	-0.00552	0.00134	0.00471	0.029709	-0.00657	0.00314	-0.02465	0.00366	-0.00233	-0.01494
379	0	0.020698	-0.000523	0.00523	0.022558	0.00703	0.00314	-0.02157	-0.00215	-0.00343	-0.01762
378	0	0.011337	-0.00209	0.01314	0.019709	0.00843	0.012093	-0.02099	-0.000756	0.012907	-0.01076
377	0	0.025	0.011047	0.012093	0.036802	0.01186	0.010523	-0.00942	0.00843	0.01686	0.00372
376	0	0.012384	-0.00157	0.019709	0.023953	-0.000756	0.00919	-0.01576	0.00186	0.01	-0.00785
375	0	0.0082	0.00105	0.00948	0.01686	0.00895	0.00343	-0.02099	0.00215	0.00843	-0.00471
374	0	0.0089	0.00762	0.00576	0.023372	0.00866	0.00837	-0.00924	0.00971	0.012616	-0.00238
373	0	0.00866	0.00209	-0.000523	0.021047	0.000756	0.00419	-0.01866	0.00209	0.014709	-0.01157
372	0	0.01314	0.00157	0.01	0.029477	0.00837	0.01157	-0.01157	0.00762	0.015	-0.0032
371	0	0.022093	0.016047	0.02	0.037384	0.021802	0.018953	-0.005	0.01657	0.018663	0.000291
370	0	0.012384	0.0032	0.00843	0.027674	0.00762	0.01186	-0.0118	0.00657	0.012907	-0.00919
369	0	0.017093	0.000756	0.014186	0.027849	0.015756	0.00942	-0.01029	0.0089	0.021047	-0.000581
368	0	0.013663	0.00605	0.016279	0.030233	0.01843	0.014709	-0.00977	0.01657	0.016279	0.000523
367	0	0.01314	0.011337	0.01657	0.030814	0.020523	0.015814	-0.00419	0.01686	0.022384	0.00157
366	0	0.019709	0.011279	0.02	0.031337	0.017093	0.015233	-0.00605	0.015523	0.022384	0.00366
365	0	0.017616	0.015233	0.017384	0.035	0.019186	0.016279	-0.00448	0.020233	0.027616	0.00733
364	0	0.017907	0.01157	0.021047	0.035581	0.025814	0.013953	-0.00366	0.021628	0.025	0.00134
363	0	0.021337	0.00238	0.019477	0.039012	0.017907	0.029477	0.000291	0.02657	0.026337	0.010814
362	0	0.021337	0.013721	0.025581	0.038721	0.029012	0.034767	0.005	0.025581	0.028488	0.019012
361	0	0.00919	0.010233	0.021337	0.036628	0.02686	0.018663	0.00105	0.020814	0.030291	0.00866
360	0	0.017151	0.011337	0.019767	0.043779	0.035058	0.035872	0.00267	0.030814	0.033198	0.014767
359	0	0.023721	0.021105	0.037965	0.050058	0.041105	0.046105	0.01686	0.037442	0.048256	0.023198
358	0	0.017907	0.017384	0.026395	0.053779	0.032965	0.044302	0.015581	0.039012	0.042965	0.029826
357	0	0.021047	0.020814	0.037442	0.049826	0.042674	0.043198	0.026047	0.050349	0.05564	0.039244
356	0	0.021628	0.014012	0.036395	0.055174	0.046163	0.053314	0.028256	0.047733	0.059128	0.038256
355	0	0.024244	0.02843	0.038198	0.062209	0.053488	0.054826	0.027674	0.051686	0.066221	0.046105
354	0	0.016337	0.015814	0.032965	0.057558	0.04564	0.049651	0.028256	0.056744	0.058895	0.043314
353	0	0.025058	0.028488	0.04907	0.066802	0.056221	0.065233	0.044884	0.067558	0.072326	0.058081
352	0	0.024244	0.028488	0.045349	0.072849	0.062558	0.067326	0.04936	0.074186	0.070988	0.062035
351	0	0.021919	0.024302	0.049128	0.076337	0.072384	0.070523	0.054651	0.07186	0.077674	0.061279
350	0	0.031628	0.036686	0.059128	0.082674	0.075291	0.085872	0.065233	0.093256	0.09407	0.078953
349	0	0.028488	0.041977	0.059942	0.090872	0.080291	0.09407	0.071337	0.095407	0.09593	0.090116
348	0	0.021919	0.031977	0.061047	0.090698	0.092791	0.093605	0.076628	0.101047	0.106337	0.088314
347	0	0.029826	0.04436	0.064767	0.100756	0.094419	0.109012	0.08407	0.112965	0.117733	0.097326
346	0	0.0275	0.039128	0.070349	0.101105	0.104826	0.113314	0.088372	0.117267	0.127093	0.108547
345	0	0.027733	0.04093	0.071686	0.104826	0.105349	0.121512	0.097907	0.128721	0.12843	0.119419
344	0	0.035407	0.052616	0.082558	0.125058	0.12186	0.139128	0.105407	0.142035	0.139128	0.129535
343	0	0.028081	0.050814	0.092733	0.130988	0.133372	0.143488	0.135233	0.161047	0.162384	0.147442
342	0	0.0275	0.050814	0.100465	0.130756	0.146686	0.157616	0.138198	0.160814	0.174128	0.166395
341	0	0.036802	0.06593	0.105233	0.139244	0.152849	0.168837	0.148837	0.177326	0.187209	0.173081
340	0	0.038953	0.069477	0.108488	0.15907	0.158779	0.18093	0.161744	0.19157	0.197965	0.18436
339	0	0.050872	0.075814	0.134012	0.167849	0.182267	0.194535	0.18093	0.214012	0.214826	0.200407
338	0	0.038488	0.081221	0.125407	0.177384	0.180349	0.204128	0.189709	0.215349	0.224709	0.210523
337	0	0.043488	0.082326	0.128895	0.18093	0.189186	0.213779	0.198023	0.231163	0.239186	0.21407
336	0	0.041977	0.087733	0.13814	0.185116	0.195523	0.229012	0.2175	0.239709	0.245872	0.22657
335	0	0.049186	0.092849	0.142733	0.20686	0.211163	0.231221	0.232849	0.258314	0.260988	0.240058
334	0	0.048372	0.094767	0.150814	0.204826	0.222791	0.251512	0.240756	0.275116	0.274826	0.259826
333	0	0.051337	0.107849	0.162326	0.214593	0.229302	0.263663	0.258837	0.289186	0.299128	0.283256
332	0	0.05593	0.101512	0.165698	0.222791	0.235988	0.268488	0.26093	0.305872	0.299419	0.287326
331	0	0.057267	0.105058	0.170058	0.235291	0.253023	0.289012	0.284186	0.307907	0.318663	0.294419
330	0	0.049302	0.108081	0.175291	0.2325	0.253198	0.287384	0.291163	0.324826	0.328372	0.296802
329	0	0.054942	0.099302	0.176744	0.246047	0.260581	0.304244	0.294012	0.335291	0.333663	0.322035
328	0	0.061919	0.112209	0.188081	0.25186	0.281221	0.320581	0.3125	0.352442	0.355698	0.331628
327	0	0.055291	0.119302	0.202151	0.27593	0.290698	0.3375	0.33343	0.368721	0.388721	0.360407
326	0	0.054826	0.122558	0.211279	0.267384	0.30186	0.352558	0.350698	0.398256	0.405465	0.38157
325	0	0.040058	0.105174	0.203023	0.265349	0.293198	0.348488	0.356279	0.394477	0.406337	0.383953
324	0	0.065523	0.135	0.224419	0.288721	0.312849	0.371163	0.371453	0.422616	0.418023	0.394593
323	0	0.047326	0.113895	0.210058	0.285349	0.304419	0.370872	0.365465	0.419128	0.428547	0.398605
322	0	0.068605	0.134477	0.205581	0.296802	0.319942	0.39157	0.392093	0.440465	0.449884	0.42936
321	0	0.077965	0.139593	0.229244	0.315174	0.350698	0.401395	0.421919	0.451105	0.475174	0.445116
320	0	0.047616	0.122384	0.212326	0.290233	0.337093	0.402442	0.409709	0.466047	0.455465	0.446802
319	0	0.052965	0.126686	0.221512	0.299709	0.343372	0.39843	0.411977	0.457151	0.467965	0.452791
318	0	0.065523	0.131453	0.23407	0.321221	0.351686	0.428663	0.441105	0.491512	0.502616	0.477674
317	0	0.05657	0.130872	0.236279	0.31436	0.346453	0.4325	0.445756	0.490523	0.50657	0.479942
316	0	0.063488	0.133314	0.245	0.328837	0.374244	0.454709	0.454709	0.51907	0.528895	0.502791
315	0	0.057965	0.145058	0.244767	0.340349	0.369302	0.452267	0.483256	0.541279	0.544244	0.526512
314	0	0.063721	0.144709	0.243023	0.337326	0.386395	0.482326	0.485872	0.552733	0.564186	0.5475
313	0	0.068605	0.137384	0.236337	0.338081	0.386977	0.473256	0.513605	0.572384	0.573779	0.56093
312	0	0.05686	0.135116	0.249884	0.34314	0.399419	0.498198	0.523605	0.572326	0.58686	0.57343
311	0	0.071163	0.151686	0.252035	0.344012	0.411279	0.509593	0.535581	0.617674	0.623953	0.603081
310	0	0.063488	0.15064	0.257849	0.365814	0.413547	0.528256	0.561163	0.639302	0.646977	0.620291
309	0	0.060872	0.153779	0.264186	0.370988	0.434128	0.557558	0.586453	0.654302	0.674709	0.648779
308	0	0.074186	0.173779	0.294244	0.393605	0.468953	0.590291	0.622849	0.690814	0.711628	0.682267
307	0	0.076221	0.159709	0.290465	0.416628	0.492733	0.610291	0.657035	0.713081	0.736395	0.715814
306	0	0.073663	0.173663	0.296744	0.429535	0.518256	0.628314	0.670233	0.748081	0.76564	0.746163
305	0	0.096802	0.1875	0.325349	0.443023	0.534128	0.668372	0.722616	0.782326	0.795698	0.779535
304	0	0.084826	0.186047	0.320116	0.458779	0.53686	0.681686	0.734186	0.816163	0.830174	0.808314
303	0	0.077326	0.198198	0.329535	0.47907	0.571802	0.717151	0.772907	0.845058	0.855174	0.834942
302	0	0.098314	0.205233	0.349942	0.484593	0.58314	0.737907	0.811802	0.883953	0.904012	0.870407
301	0	0.072558	0.202267	0.360116	0.504419	0.601105	0.771337	0.848953	0.916047	0.93593	0.917442
300	0	0.0925	0.227035	0.372616	0.535523	0.644302	0.814942	0.89343	0.970756	0.987849	0.957093
299	0	0.10186	0.221337	0.378488	0.557093	0.669419	0.850407	0.928372	0.999767	1.01721	1.00006
298	0	0.088663	0.224302	0.400698	0.567035	0.686279	0.866221	0.97314	1.04919	1.05407	1.04488
297	0	0.090058	0.239535	0.41657	0.597674	0.708953	0.901919	1.01076	1.09291	1.10244	1.07099
296	0	0.105116	0.251279	0.428488	0.620872	0.742907	0.942558	1.05285	1.13488	1.14064	1.11599
295	0	0.09657	0.26436	0.442326	0.632384	0.768721	0.982965	1.08454	1.1664	1.19529	1.15471
294	0	0.105988	0.257616	0.448605	0.650465	0.781744	0.994535	1.12465	1.21227	1.22785	1.19378
293	0	0.107907	0.273372	0.465698	0.676279	0.814709	1.03843	1.15796	1.25826	1.26361	1.24349
292	0	0.110872	0.266512	0.478081	0.684244	0.833488	1.07262	1.19244	1.28099	1.30273	1.26762
291	0	0.116802	0.288314	0.48157	0.698605	0.855872	1.09994	1.22826	1.33233	1.32872	1.29326
290	0	0.116453	0.287151	0.509128	0.731279	0.889826	1.1268	1.27273	1.36994	1.37209	1.34052
289	0	0.104302	0.288605	0.501512	0.747965	0.902965	1.16436	1.29506	1.39866	1.40052	1.36861
288	0	0.116163	0.310407	0.539244	0.763779	0.941744	1.20442	1.34454	1.44116	1.44709	1.41349
287	0	0.115988	0.312442	0.554535	0.787616	0.96936	1.23779	1.38541	1.4707	1.48959	1.44704
286	0	0.115814	0.313837	0.553023	0.796279	0.966047	1.25308	1.40622	1.50006	1.49942	1.46919
285	0	0.129302	0.328605	0.546163	0.791453	0.974709	1.24326	1.4075	1.50506	1.51023	1.47046
284	0	0.112733	0.299593	0.523721	0.775814	0.954767	1.23157	1.38233	1.47157	1.47547	1.43558
283	0	0.110698	0.288895	0.531395	0.763023	0.939942	1.22483	1.37029	1.47814	1.46814	1.43331
282	0	0.105291	0.294651	0.52	0.752442	0.945756	1.21872	1.38209	1.48163	1.4732	1.43506
281	0	0.104826	0.309884	0.546337	0.801512	0.977267	1.25779	1.4143	1.51017	1.50302	1.47145
280	0	0.121977	0.32064	0.549186	0.805233	0.992035	1.28994	1.44087	1.53831	1.53535	1.49314
279	0	0.11593	0.319709	0.562093	0.819244	1.00174	1.28459	1.44424	1.54436	1.54564	1.49343
278	0	0.13093	0.314535	0.551453	0.802442	0.994593	1.2814	1.42895	1.52889	1.5243	1.48709
277	0	0.111744	0.305581	0.533547	0.78093	0.96936	1.25297	1.41308	1.50157	1.49762	1.45878
276	0	0.112035	0.297674	0.530988	0.774767	0.963081	1.23587	1.39483	1.48558	1.48593	1.43657
275	0	0.115349	0.302093	0.530116	0.76343	0.9525	1.22913	1.38663	1.48413	1.46674	1.43285
274	0	0.111453	0.307267	0.524535	0.764419	0.9525	1.24523	1.37936	1.46453	1.47471	1.41733
273	0	0.11093	0.292674	0.5325	0.762849	0.941279	1.22244	1.36698	1.45756	1.45494	1.4189
272	0	0.103314	0.297791	0.522151	0.751686	0.937151	1.2132	1.34994	1.44517	1.43442	1.39721
271	0	0.125	0.304186	0.534012	0.770988	0.949128	1.22494	1.365	1.44965	1.44895	1.40628
270	0	0.11157	0.291279	0.520291	0.753605	0.926802	1.19773	1.33192	1.43355	1.43291	1.39157
269	0	0.115349	0.290116	0.512965	0.750174	0.930349	1.18988	1.31721	1.4118	1.41698	1.37581
268	0	0.113256	0.294535	0.509535	0.739942	0.913081	1.1764	1.30797	1.4075	1.40169	1.36221
267	0	0.115465	0.292907	0.514942	0.739593	0.919593	1.17215	1.30279	1.39919	1.39047	1.36209
266	0	0.117093	0.298488	0.514186	0.747791	0.92657	1.18605	1.3136	1.39471	1.39692	1.36087
265	0	0.110814	0.305116	0.525233	0.753256	0.919767	1.17523	1.31279	1.38959	1.39634	1.36581
264	0	0.129826	0.310465	0.525581	0.764826	0.929535	1.19174	1.32023	1.41105	1.40977	1.38017
263	0	0.114186	0.304477	0.523779	0.75	0.927733	1.19041	1.3111	1.39413	1.40279	1.36942
262	0	0.122267	0.30593	0.526221	0.768198	0.943372	1.19512	1.3157	1.40215	1.40796	1.38872
261	0	0.123488	0.305233	0.54343	0.773198	0.947151	1.20704	1.32703	1.41796	1.41733	1.3907
260	0	0.12436	0.31686	0.547616	0.782442	0.960465	1.22971	1.34843	1.44267	1.43884	1.41349
259	0	0.12593	0.328605	0.557384	0.808023	0.988488	1.24756	1.37221	1.47105	1.46273	1.44343
258	0	0.133721	0.342791	0.578721	0.824767	1.01343	1.27942	1.39983	1.48407	1.4918	1.46576
257	0	0.135116	0.331919	0.589302	0.840233	1.0382	1.31576	1.43779	1.53494	1.52942	1.50715
256	0	0.144593	0.363198	0.614012	0.873605	1.06616	1.34209	1.46773	1.56651	1.57105	1.54541
255	0	0.137733	0.354884	0.615872	0.884709	1.09017	1.37448	1.50465	1.60587	1.60128	1.5814
254	0	0.149651	0.377733	0.656047	0.928488	1.13866	1.42715	1.55843	1.66872	1.66709	1.63826
253	0	0.164128	0.402558	0.679419	0.968314	1.18215	1.48773	1.62227	1.72913	1.72983	1.70041
252	0	0.161163	0.412965	0.696977	1.00884	1.22192	1.53802	1.68145	1.79831	1.79802	1.76331
251	0	0.170756	0.43657	0.727791	1.04006	1.28552	1.60349	1.76023	1.86669	1.8775	1.83936
250	0	0.178663	0.452267	0.764477	1.10006	1.34413	1.68047	1.83942	1.96134	1.95622	1.91448
249	0	0.171802	0.457384	0.792326	1.12971	1.38971	1.74936	1.91657	2.03081	2.02634	1.98907
248	0	0.200291	0.499244	0.847965	1.21052	1.47326	1.84145	2.01128	2.14209	2.1382	2.09523
247	0	0.199826	0.520814	0.880116	1.2568	1.53913	1.93453	2.09523	2.2311	2.22163	2.18558
246	0	0.209186	0.548837	0.927907	1.31919	1.61872	2.0143	2.1868	2.33727	2.32448	2.27465
245	0	0.220872	0.570581	0.974651	1.38157	1.69227	2.10715	2.28936	2.43163	2.41064	2.35785
244	0	0.23686	0.608256	1.02523	1.45506	1.77012	2.21611	2.39	2.54081	2.52058	2.4518
243	0	0.226977	0.618198	1.05913	1.50389	1.83936	2.29227	2.48576	2.62395	2.59628	2.52099
242	0	0.231395	0.650174	1.10994	1.57134	1.92488	2.39843	2.58041	2.73436	2.68279	2.61058
241	0	0.239535	0.678663	1.16279	1.64616	2.015	2.50314	2.69326	2.8357	2.78477	2.69087
240	0	0.24657	0.710349	1.23209	1.74215	2.12122	2.61477	2.81209	2.94959	2.88895	2.78581

## Sheet: Fig 2b-e
	2b. See Supplemental Software, item 1 (set rcnr3)				Figure 2d			Figure 2e
								1. Availability ranges (.1 and .9 boundaries) are from ref. 23, plus DG calculated from Fig. 2d for top of range Ni
	2c. See Supplemental Software, item 2				qD (RcnR)	[Ni(II)] (M)		2. Sensor ranges for regulators are from ref. 23 and Fig 2d for RcnR
					0.99	9.66e-14		3. Buffered availabilities (∆GM) in ideal cell (midpoints) in Supplementary Data 3
					0.9	1.17e-12		4. MncA affinities (∆GMP) in Supplementary Data 3, plus Cu(II) affinity derived from Figure 1c.
					0.5	1.11e-11		5. Predicted occupancy (inset to Fig. 2e) in Supplementary Data 3
					0.1	1.04e-10
					0.01	1.15e-09		Main Plot
										Availabilities (kJ/mol)		Sensor ranges (kJ/mol)
					Comb. Mdpt	1.42e-12		Metal	Regulators	Top range	Bottom range	qD = 0.1	qD = 0.9	Midpt (kJ/mol)	DGM MncA (kJ/mol)
								Mg		-9.2	-20.1			-14.661
								Mn		-26.4	-37.4			-31.8776	-43.3
								Fe		-37	-46.2			-41.7732	-50.8
								Co		-43.5	-54.7			-49.0979	-55.7
								Ni		-57	-78			-67.62	-65.3
								Zn		-59.8	-76.1			-68.07	-65.6
								Cu		-107.9	-96.5			-102.287
									RcnR			-57	-68.1
									NikR			-78	-67.4
									Zur			-70.6	-59.8
									ZntR			-76.1	-65.8
								Cu(I)							-69.5
								Cu(II)							-79.2
								Inset
								Metal	Pred Occupancy (%)
								Mg	1.74384e-08
								Mn	0.645866
								Fe	0.252045
								Co	0.0907116
								Ni	0.00254053
								Zn	0.00237742
								Cu	1.17787e-08	uses Cu(I) affinity

## Sheet: Fig 4
Figure 4b											Figure 4c
											1. Availability ranges (.01 and .99 boundaries) are from ref. 23, plus DG calculated from Fig. 2d for top of range Ni
Volume (mL)	[MncA] (µM)	[Mn] (µM)	[Fe] (µM)	[Co] (µM)	[Ni] (µM)	[Zn] (µM)	[Cu] (µM)				2. Sensor ranges for regulators are from ref. 23 and Fig 2d for RcnR
6	-0.03	0	0.04	0	0.36	-0.06	0.01				3. Buffered availabilities (∆GM) in LB in Supplementary Data 4
7	0.09	0	0.02	0	0.18	-0.23	0				4. MncA affinities (∆GMP) in Supplementary Data 4, including Cu(II) affinity derived from Figure 1c.
8	-0.01	0.03	0.09	0	0.05	-0.23	0.02				5. Predicted occupancy (inset to Fig.4c) in Supplementary Data4
9	13.49	2.39	24.7	0.05	0.1	0.26	0.04				6. Measured occupancies and mean from Supplemental Table 4b
10	25.65	4.45	48.67	0.1	0.22	0.72	0.03
11	3.45	0.69	8.56	0.02	0.14	0.07	0.03				Main Plot
12	2.98	0.16	1.79	0.01	0.21	1.13	0.06						Availabilities (kJ/mol)		Sensor ranges (kJ/mol)
13	1.95	0.04	0.59	0	0.1	0.55	0.19				Metal	Regulators	Top range	Bottom range	qD = 0.01	qD = 0.99	LB avail. (kJ/mol)	DGM MncA (kJ/mol)
14	0.75	0.02	0.24	0	0.05	0.04	0.03				Mg		-3.26098	-26.061			-14.661
											Mn		-20.4776	-43.2776			-29.4944	-43.3
											Fe		-31.1732	-51.8732			-32.6551	-50.8
											Co		-37.4979	-60.6979			-58.1448	-55.7
											Ni		-51	-83.9			-73.5496	-65.3
											Zn		-53.8	-82			-67.2	-65.6
											Cu		-107.9	-96.5			-110.426
												RcnR			-74.29	-51.02
												NikR			-61.51	-83.91
												ZntR			-53.8231	-76.5031
												Zur			-59.8569	-81.9569
											Cu(I)							-69.5
											Cu(II)							-79.2
											Inset
												Pred Occupancy (%)	Measured Occupancies (%)			Mean Occupancy (%)
											Metal		Trial 1	Trial 2	Trial 3
											Mn	0.144642	0.05	0.09	0.08	0.07
											Fe	0.854295	0.84	0.93	0.76	0.84
											Co	0.000201954	0.01	0	0	0
											Ni	1.99157e-05	0.01	0	0	0.005
											Zn	3.78221e-11	0.14	0.01	0	0.05
											Cu	0.000288397	0.05	0	0.01	0.02

## Sheet: Fig 5
	Figure 5a									Figure 5b
										1. Availability ranges (.01 and .99 boundaries) are from ref. 23, plus DG calculated from Fig. 2d for top of range Ni
	Volume (mL)	[MncA] (µM)	[Mn] (µM)	[Fe] (µM)	[Co] (µM)	[Ni] (µM)	[Zn] (µM)	[Cu] (µM)		2. Sensor ranges for regulators are from ref. 23 and Fig 2d for RcnR
	8.5	0.1646	0.267	0.119	0	0.009	0	0.037		3. Buffered availabilities (∆GM) in LB + 4 mM Mn as listed in Fig. 5b
	9	0.4875	0.62	0.245	0	-0.007	0	0.186		4. MncA affinities (∆GMP) in Supplementary Data 4, including Cu(II) affinity derived from Figure 1c.
	9.5	4.3589	6.473	2.592	0.001	-0.014	0	0.329		5. Predicted occupancy (inset to Fig. 5b) calculated using Supp. Data 4, adjusting Mn avail. To 4.5e-5 M
	10	9.2649	13.587	5.403	0.001	-0.007	0	0.254		6. Measured occupancies and mean from Supplemental Table 5b
	10.5	5.6348	7.132	2.83	0	-0.006	0.287	0.249
	11	1.9922	2.177	0.888	0	-0.015	0.038	0.286		Main Plot
	11.5	0.7116	0.758	0.284	0	-0.016	0	0.361				Availabilities (kJ/mol)		Sensor ranges (kJ/mol)
	12	0.1411	0.257	0.09	0	-0.021	0	0.468		Metal	Regulators	Top range	Bottom range	qD = 0.01	qD = 0.99	LB+Mn avail. (kJ/mol)	DGM MncA (kJ/mol)
										Mg		-3.26098	-26.061			-14.661
										Mn		-20.4776	-43.2776			-24.8	-43.3
										Fe		-31.1732	-51.8732			-32.6551	-50.8
										Co		-37.4979	-60.6979			-58.1448	-55.7
										Ni		-51	-83.9			-73.5496	-65.3
										Zn		-53.8	-82			-67.2	-65.6
										Cu		-107.9	-96.5			-110.426
											RcnR			-74.29	-51.02
											NikR			-61.51	-83.91
											ZntR			-53.8231	-76.5031
											Zur			-59.8569	-81.9569
										Cu(I)							-69.5
										Cu(II)							-79.2
										Inset
											Pred Occupancy (%)	Measured Occupancies (%)			Mean Occupancy (%)
										Metal		Trial 1	Trial 2	Trial 3
										Mn	0.528091	0.5	0.65	0.69	0.62
										Fe	0.471322	0.44	0.23	0.28	0.32
										Co	0.00011142	0	0	0	0
										Ni	1.09877e-05	0.04	0.01	0	0.02
										Zn	0.000159111	0	0.01	0.01	0.01
										Cu	2.08668e-11	0.01	0.05	0.02	0.03

## Sheet: Fig 6
Figure 6a									Figure 6b											Figure 6c
Top left, growth in LB+600 mM Cu									Both plots show ranges as below											Left, growth in LB+600 mM Ni with refined prediction
1. Predicted occupancies derived by editing Supp Data 4 to Cu availability as 1.4e-16 M									1. Availability ranges (.01 and .99 boundaries) are from ref. 23, plus DG calculated from Fig. 2d for top of range Ni											1. Predicted occupancies derived by editing Supp Data 4 to Ni avail as 1.9e-8 M
2. Measured occupancies as in Supplementary Table 7									2. Sensor ranges for regulators are from ref. 23 and Fig 2d for RcnR											2. Measured occupancies as in Supplementary Table 8
											Availabilities (kJ/mol)		Sensor ranges (kJ/mol)
	Pred Occupancy (%)	Measured Occupancies (%)			Mean Occupancy (%)				Metal	Regulators	Top range	Bottom range	qD = 0.01	qD = 0.99							Pred Occupancy (%)	Measured Occupancies (%)			Mean Occupancy (%)
Metal		Trial 1	Trial 2	Trial 3					Mn		-20.4776	-43.2776								Metal		Trial 1	Trial 2	Trial 3
Mn	0.144642	0.07	0.09	0.11	0.09				Fe		-31.1732	-51.8732								Mn	0.037	0.01	0.01	0.01	0.01
Fe	0.854294	0.83	0.87	0.85	0.85				Co		-37.4979	-60.6979								Fe	0.2184	0.15	0.29	0.21	0.22
Co	0.000201954	0	0	0	0				Ni		-51	-83.9								Co	0.0001	0	0	0	0
Ni	1.99157e-05	0	0	0	0					RcnR			-74.29	-51.02						Ni	0.7443	0.79	0.69	0.75	0.75
Zn	0.000288397	0.04	0.04	0.03	0.04					NikR			-61.51	-83.91						Zn	0	0.02	0.01	0.01	0.01
Cu	1.17669e-07	0.08	0.02	0.01	0.04															Cu	0.0001	0.03	0	0.01	0.01
									Left plot, refined blueprint for LB+600 mM Ni
									1. MncA affinities (∆GMP) in Supplementary Data 4											Right, growth in LB+300 mM Co with refined prediction
Top right, growth in LB+800 mM Zn									2. Predicted buffered availabilities (∆GM) in LB in Supplementary Data 4, amending Ni to 1.2e-9 M											1. Predicted occupancies derived by editing Supp Data 4 to Co avail as 2.7e-7 M and Fe to 2.7e-7 M
1. Predicted occupancies derived by editing Supp Data 4 to Zn availability as 3.7e-10 M									3. Refined buffered availabilities (∆GM) in LB in Supplementary Data 4, amending Ni to 1.9e-8 M											2. Measured occupancies as in Supplementary Table 9
2. Measured occupancies as in Supplementary Table 6										DGM MncA (kJ/mol)	Pred. Avail. (kJ/mol)	Refined Avail. (kJ/mol)
									Mn	-43.3	-29.4944										Pred Occupancy (%)	Measured Occupancies (%)			Mean Occupancy (%)
	Pred Occupancy (%)	Measured Occupancies (%)			Mean Occupancy (%)				Fe	-50.8	-32.6551									Metal		Trial 1	Trial 2	Trial 3
Metal		Trial 1	Trial 2	Trial 3					Co	-55.7	-58.1448									Mn	0.1599	0.13	0.17	0.14	0.15
Mn	0.1361	0.1	0.13	0.1	0.11				Ni	-65.3	-51	-44.1								Fe	0.1061	0.06	0.14	0.09	0.1
Fe	0.8038	0.7	0.73	0.69	0.71															Co	0.7332	0.77	0.68	0.66	0.7
Co	0.0002	0	0	0	0				Right plot, refined blueprint for LB+300 mM Co											Ni	0	0.01	0	0.02	0.01
Ni	0	0	0	0	0				1. MncA affinities (∆GMP) in Supplementary Data 4											Zn	0	0.03	0.01	0.06	0.04
Zn	0	0.17	0.15	0.15	0.15				2. Predicted buffered availabilities (∆GM) in LB in Supplementary Data 4, amending Co to 2.7e-7 M											Cu	0.0003	0.01	0	0.03	0.01
Cu	0.0594	0.04	0.01	0.06	0.04				3. Refined buffered availabilities (∆GM) in LB in Supplementary Data 4, amending Co to 2.7e-7 M and Fe to 2.7e-7 M
										DGM MncA (kJ/mol)	Pred. Avail. (kJ/mol)	Refined Avail. (kJ/mol)
									Mn	-43.3	-29.4944
Bottom left, growth in LB+600 mM Ni									Fe	-50.8	-32.6551	-37.5
1. Predicted occupancies derived by editing Supp Data 4 to Ni availability as 1.2e-9 M									Co	-55.7	-37.5	-37.5
2. Measured occupancies as in Supplementary Table 8									Ni	-65.3	-73.5496
	Pred Occupancy (%)	Measured Occupancies (%)			Mean Occupancy (%)
Metal		Trial 1	Trial 2	Trial 3
Mn	0.122979	0.01	0.01	0.01	0.01
Fe	0.726344	0.15	0.29	0.21	0.22
Co	0.000171707	0	0	0	0
Ni	0.149791	0.79	0.69	0.75	0.75
Zn	3.21574e-11	0.02	0.01	0.01	0.01
Cu	0.000245203	0.03	0	0.01	0.01
Bottom right, growth in LB+300 mM Co
1. Predicted occupancies derived by editing Supp Data 4 to Co availability as 2.7e-7 M
2. Measured occupancies as in Supplementary Table 9
	Pred Occupancy (%)	Measured Occupancies (%)			Mean Occupancy (%)
Metal		Trial 1	Trial 2	Trial 3
Mn	0.0787	0.13	0.17	0.14	0.15
Fe	0.4646	0.06	0.14	0.09	0.1
Co	0.4562	0.77	0.68	0.66	0.7
Ni	0	0.01	0	0.02	0.01
Zn	0	0.03	0.01	0.06	0.04
Cu	0.0002	0.01	0	0.03	0.01

## Sheet: Fig 7
	Log2 fold change data used in Fig 7 a-f
	Figure 7a									Figure 7b									Figure 7c									Figure 7d									Figure 7e									Figure 7f
	mntS-Mn									fepD-Fe									zntA-Zn									copA-Cu									rcnA-Co									rcnA-Ni
	BW25113 pBAD-MncA Untreated Time Course Experiment									BW25113 pBAD-MncA Untreated Time Course Experiment									BW25113 pBAD-MncA Untreated									BW25113 pBAD-MncA Untreated									BW25113 pBAD-MncA Untreated									BW25113 pBAD-MncA Untreated
	Sample	Avg log(2) fold change	SD	rep1 log(2) fold change	rep2 log(2) fold change	rep3 log(2) fold change				Sample	Avg log(2) fold change	SD	rep1 log(2) fold change	rep2 log(2) fold change	rep3 log(2) fold change				Sample	Avg log(2) fold change	SD	rep1 log(2) fold change	rep2 log(2) fold change	rep3 log(2) fold change				Sample	Avg log(2) fold change	SD	rep1 log(2) fold change	rep2 log(2) fold change	rep3 log(2) fold change				Sample	Avg log(2) fold change	SD	rep1 log(2) fold change	rep2 log(2) fold change	rep3 log(2) fold change				Sample	Avg log(2) fold change	SD	rep1 log(2) fold change
	Pre-induction	4.41463	0.444975	3.87929	4.48736	4.74609				Pre-induction	-0.126105	0.179732	-0.331553	0.0191737	-0.0879684				Pre-induction	5.87954	0.188358	5.67405	5.89094	6.04924				Pre-induction	0.95386	0.185209	0.732433	1.04593	1.06005				Pre-induction	0.950681	0.496146	1.05362	1.29604	0.341517				Pre-induction	0.950681	0.496146	1.05362
	Arabinose + 60 mins	5.44296	0.35955	5.32154	5.10696	5.80864				Arabinose + 60 mins	2.436	1.3614	3.31131	0.610133	2.25735				Arabinose + 18h o/n	5.12816	0.0375906	5.1569	5.14122	5.08538				Arabinose + 18h o/n	2.1501	0.0132289	2.13488	2.1561	2.15918				Arabinose + 18h o/n	1.98409	1.01653	2.1642	2.54665	0.626171				Arabinose + 18h o/n	1.98409	1.01653	2.1642
	Arabinose + 90 mins	7.12682	0.58532	7.02357	7.64527	6.4754				Arabinose + 90 mins	3.4021	0.24999	3.23486	3.67574	3.25107
	Arabinose + 18h o/n	8.81574	0.512463	8.70437	9.29044	8.26922				Arabinose + 18h o/n	3.91004	0.794998	2.86926	4.14565	4.32854				BW25113 pBAD-MncA 800µM Zn treatment									BW25113 pBAD-MncA 600µM Cu treatment									BW25113 pBAD-MncA 600µM Co treatment									BW25113 pBAD-MncA 600µM Ni treatment
																			Sample	Avg log(2) fold change	SD	rep1 log(2) fold change	rep2 log(2) fold change	rep3 log(2) fold change				Sample	Avg log(2) fold change	SD	rep1 log(2) fold change	rep2 log(2) fold change	rep3 log(2) fold change				Sample	Avg log(2) fold change	SD	rep1 log(2) fold change	rep2 log(2) fold change	rep3 log(2) fold change				Sample	Avg log(2) fold change	SD	rep1 log(2) fold change
	BW25113 pBAD-MncA 4mM treatment																		800 µM Zn Pre-induction	9.43732	0.704896	10.0634	8.66045	9.24144				600 µM Cu Pre-induction	10.3412	n/a	n/a	8.22766	11.1641				300 µM Co Pre-induction	9.73312	1.29206	8.37767	8.79479	10.7948				600 µM Ni Pre-induction	7.61006	n/a	n/a
	Sample	Avg log(2) fold change	SD	rep1 log(2) fold change	rep2 log(2) fold change	rep3 log(2) fold change													800 µM Zn + 18h o/n	5.97718	0.119992	5.8864	6.11061	5.92441				600 µM Cu + 18h o/n	3.0875	n/a	n/a	3.19617	2.96998				300 µM Co + 18h o/n	8.76635	0.355499	8.90443	8.98087	8.33048				600 µM Ni + 18h o/n	6.95744	0.269523	7.0286
	4 mM Mn Pre-induction	1.13786	1.5312	2.2783	0.84115	-0.782217
	4 mM + 18h o/n	2.17483	1.18613	1.25341	1.37407	3.36552													WT BW25113 800µM Zn treatment									WT BW25113 800µM Zn treatment									WT BW25113 600µM Co treatment									WT BW25113 600µM Co treatment
																			Sample	Avg log(2) fold change	SD	rep1 log(2) fold change	rep2 log(2) fold change	rep3 log(2) fold change				Sample	Avg log(2) fold change	SD	rep1 log(2) fold change	rep2 log(2) fold change	rep3 log(2) fold change				Sample	Avg log(2) fold change	SD	rep1 log(2) fold change	rep2 log(2) fold change	rep3 log(2) fold change				Sample	Avg log(2) fold change	SD	rep1 log(2) fold change
	WT BW25113 4mM treatment																		800 µM Zn Pre-induction	9.19913	1.17899	8.53451	10.1746	7.88739				600 µM Cu Pre-induction	8.84401	0.762783	7.85173	9.26425	9.0571				300 µM Co Pre-induction	7.84059	0.270634	8.13308	7.70286	7.63352				600 µM Ni Pre-induction	7.81102	0.357203	7.72087
	Sample	Avg log(2) fold change	SD	rep1 log(2) fold change	rep2 log(2) fold change	rep3 log(2) fold change													800 µM Zn + 18h o/n	5.09109	0.397615	5.43443	4.64145	5.08976				600 µM Cu + 18h o/n	4.54067	0.368784	4.37278	4.9255	4.2262				300 µM Co + 18h o/n	6.1716	0.267298	6.15313	6.42342	5.88884				600 µM Ni + 18h o/n	7.53917	0.376626	7.9172
	4 mM Mn Pre-induction	-0.58154	0.199109	-0.585508	-0.792308	-0.394191
	4 mM + 18h o/n	0.804797	0.162602	0.611304	0.900724	0.884448
	Below:
	qPCR data workflow with raw ΔCq data (1) which was converted to ΔΔCq (2) and Fold changes calculated (3).
	Fold changes were converted to Log(2)fold change as shown above and presented in Figure 7
			ΔCq data						ΔΔCq						Fold change
	BW25113 pBAD-MncA Untreated Time Course Experiment
	mntS-Mn	rep1	rep2	rep3	Av	SD		rep1	rep2	rep3	Avg	SD		rep1	rep2	rep3	Avg	SD
	Pre-induction	3.03076	2.42269	2.16397	2.53914	0.444975		-3.87929	-4.48736	-4.74609	-4.37092	0.444975		14.7158	22.4301	26.8358	21.3272	6.13481
	Arabinose + 60 mins	1.58851	1.80309	1.10142	1.49767	0.35955		-5.32154	-5.10696	-5.80864	-5.41238	0.35955		39.9894	34.4626	56.0498	43.5006	11.2137
	Arabinose + 90 mins	-0.113515	-0.735212	0.434658	-0.138023	0.58532		-7.02357	-7.64527	-6.4754	-7.04808	0.58532		130.108	200.196	88.9792	139.761	56.233
	Arabinose + 18h o/n	-1.79432	-2.38039	-1.35917	-1.84462	0.512463		-8.70437	-9.29044	-8.26922	-8.75468	0.512463		417.135	626.183	308.521	450.613	161.455
	fepD-Fe
		rep1	rep2	rep3	Av	SD		rep1	rep2	rep3	Avg	SD		rep1	rep2	rep3	Avg	SD
	Pre-induction	8.87532	8.52459	8.63173	8.67721	0.179732		0.331553	-0.0191737	0.0879684	0.133449	0.179732		0.794681	1.01338	0.940847	0.916302	0.111396
	Arabinose + 60 mins	5.23245	7.93363	6.28642	6.48417	1.3614		-3.31131	-0.610133	-2.25735	-2.0596	1.3614		9.92668	1.5264	4.78111	5.4114	4.23546
	Arabinose + 90 mins	5.3089	4.86803	5.29269	5.15654	0.24999		-3.23486	-3.67574	-3.25107	-3.38722	0.24999		9.41436	12.7793	9.52074	10.5715	1.91277
	Arabinose + 18h o/n	5.6745	4.39812	4.21522	4.76261	0.794998		-2.86926	-4.14565	-4.32854	-3.78115	0.794998		7.30689	17.6996	20.0919	15.0328	6.79692
	In vivo MncA-pBAD cognate metal experiments
	*3 data points highlighted in red and removed from the dataset as these were identified as outliers
			ΔCq data						ΔΔCq						Fold change
	mntS-Mn	rep1	rep2	rep3	Av	SD		rep1	rep2	rep3	Avg	SD		rep1	rep2	rep3	Avg	SD
	4 mM Mn Pre-induction	4.63175	6.0689	7.69227	6.13098	1.5312		-2.2783	-0.84115	0.782217	-1.55815	1.5312		4.85106	1.79148	0.581473	2.408	2.20055
	4 mM + 18h o/n	5.65664	5.53598	3.54454	4.91239	1.18613		-1.25341	-1.37407	-3.36552	-3.99533	1.18613		2.38404	2.59201	10.3067	5.09426	4.51533
	rcnA-Co	rep1	rep2	rep3	Av	SD		rep1	rep2	rep3	Avg	SD		rep1	rep2	rep3	Avg	SD
	300 µM Co Pre-induction	1.11398	0.696864	-1.30314	0.169235	1.29206		-8.37767	-8.79479	-10.7948	-9.32242	1.29206		332.606	444.115	1776.47	851.062	803.36
	300 µM Co + 18h o/n	0.587225	0.510782	1.16118	0.753061	0.355499		-8.90443	-8.98087	-8.33048	-8.73859	0.355499		479.181	505.256	321.902	435.446	99.193
	rcnA-Ni	rep1	rep2	rep3	Av	SD		rep1	rep2	rep3	Avg	SD		rep1	rep2	rep3	Avg	SD
	600 µM Ni Pre-induction	-7.49827	2.04526	1.73462	1.88994				-7.4464	-7.75703	-7.60171				174.417	216.321	195.369
	600 µM Ni + 18h o/n	2.46305	2.85288	2.33555	2.55049	0.269523		-7.0286	-6.63877	-7.15611	-6.94116	0.269523		130.563	99.6483	142.627	124.279	22.1677
	zntA-Zn	rep1	rep2	rep3	Av	SD		rep1	rep2	rep3	Avg	SD		rep1	rep2	rep3	Avg	SD
	800 µM Zn Pre-induction	-2.80104	-1.39813	-1.97912	-2.05943	0.704896		-10.0634	-8.66045	-9.24144	-9.32175	0.704896		1069.98	404.628	605.274	693.293
	800 µM Zn + 18h o/n	1.37592	1.15171	1.33792	1.28851	0.119992		-5.8864	-6.11061	-5.92441	-5.97381	0.119992		59.154	69.1	60.7328	62.9956
	copA-Cu	rep1	rep2	rep3	Av	SD		rep1	rep2	rep3	Avg	SD		rep1	rep2	rep3	Avg	SD
	600 µM Cu Pre-induction	-0.159434	-4.85619	-7.79265	-6.32442				-8.22766	-11.1641	-9.69589				299.759	2294.74	1297.25
	600 µM Cu + 18h o/n	-7.54681	0.175296	0.401484	0.28839				-3.19617	-2.96998	-3.08308				9.16522	7.83526	8.50024
	In vivo WT BW25113 minus MncA cognate metal experiments
			ΔCq data						ΔΔCq						Fold change
	mntS-Mn	rep1	rep2	rep3	Av	SD		rep1	rep2	rep3	Avg	SD		rep1	rep2	rep3	Avg	SD
	4 mM Mn Pre-induction	7.49556	7.70236	7.30424	7.50072	0.199109		0.585508	0.792308	0.394191	0.590669	0.199109		0.666415	0.577419	0.760916	0.66825	0.091762
	4 mM + 18h o/n	6.29875	6.00933	6.02561	6.11123	0.162602		-0.611304	-0.900724	-0.884448	-0.798825	0.162602		1.52764	1.867	1.84606	1.7469	0.190174
	rcnA-Co	rep1	rep2	rep3	Av	SD		rep1	rep2	rep3	Avg	SD		rep1	rep2	rep3	Avg	SD
	300 µM Co Pre-induction	1.35857	1.78879	1.85814	1.6685	0.270634		-8.13308	-7.70286	-7.63352	-7.82315	0.270634		280.737	208.349	198.572	229.219	44.8829
	300 µM Co + 18h o/n	3.33853	3.06823	3.60282	3.33652	0.267298		-6.15313	-6.42342	-5.88884	-6.15513	0.267298		71.1665	85.8307	59.2538	72.0837	13.3122
	rcnA-Ni	rep1	rep2	rep3	Av	SD		rep1	rep2	rep3	Avg	SD		rep1	rep2	rep3	Avg	SD
	600 µM Ni Pre-induction	1.77079	2.03381	1.32706	1.71055	0.357203		-7.72087	-7.45784	-8.16459	-7.7811	0.357203		210.966	175.806	286.937	224.57	56.8007
	600 µM Ni + 18h o/n	1.57446	2.31355	2.06987	1.98596	0.376626		-7.9172	-7.1781	-7.42178	-7.50569	0.376626		241.721	144.818	171.466	186.002	50.0598
	zntA-Zn	rep1	rep2	rep3	Av	SD		rep1	rep2	rep3	Avg	SD		rep1	rep2	rep3	Avg	SD
	800 µM Zn Pre-induction	-1.27219	-2.9123	-0.625064	-1.60318	1.17899		-8.53451	-10.1746	-7.88739	-8.8655	1.17899		370.803	1155.75	236.777	587.778	496.425
	800 µM Zn + 18h o/n	1.82789	2.62087	2.17256	2.20711	0.397615		-5.43443	-4.64145	-5.08976	-5.05521	0.397615		43.244	24.9584	34.0542	34.0855	9.14285
	copA-Cu	rep1	rep2	rep3	Av	SD		rep1	rep2	rep3	Avg	SD		rep1	rep2	rep3	Avg	SD
	600 µM Cu Pre-induction	-4.48027	-5.89279	-5.68564	-5.3529	0.762783		-7.85173	-9.26425	-9.0571	-8.72436	0.762783		230.998	614.918	532.672	459.529	202.141
	600 µM Cu + 18h o/n	-1.00131	-1.55403	-0.854731	-1.13669	0.368784		-4.37278	-4.9255	-4.2262	-4.50816	0.368784		20.7175	30.3895	18.716	23.2743	6.24265
[truncated: 2 more columns]

## Sheet: Fig 8
	Figure 8a						Figure 8b					Figure 8c
							log[Fe(II)]	log[Co(II)]	ThetaD Fur
							2.6e-07	-6.585	0.98642
		Fe atoms/cell(10^5)	SD										Mn atoms/cell(10^4)	SD
	WT in LB	11.1	0.771406				Response curve plot					WT in LB	2.56545	0.543295
	WT, 300 µM Co	6.8	0.131041				log[Co(II)]	ThetaD Fur				WT, 300 µM Co	6.16525	0.635417
	WT, 600 µM Co	2	0.175041				-23	0				WT, 600 µM Co	10.7316	1.2723
	fur in LB	6.2	0.335066				-22.8	6.92e-16				fur in LB	0.293542	0.0517851
	fur in 300 µM Co	5.1	0.251033				-22.6	1.84e-15				fur in 300 µM Co	1.96018	1.56983
	fur in 600 µM Co	5	0.634468				-22.4	3.46e-15				fur in 600 µM Co	3.37735	0.896899
	WT in LB	11.1	0.771406				-22.2	6.11e-15				WT in LB	2.56545	0.543295
	WT, 600 µM Ni	11.5	1.02733				-22	1.04e-14				WT, 600 µM Ni	2.86598	1.34078
	WT, 1200 µM Ni	14.4	1.16883				-21.8	1.71e-14				WT, 1200 µM Ni	0.798893	0.153493
	fur in LB	6.2	0.335066				-21.6	2.77e-14				fur in LB	0.293542	0.0517851
	fur in 600 µM Ni	7.3	0.621701				-21.4	4.46e-14				fur in 600 µM Ni	0.282808	0.0784669
	fur in 1200 µM Ni	7.3	0.829787				-21.2	7.11e-14				fur in 1200 µM Ni	0.299142	0.0489947
							-21	1.13e-13
							-20.8	1.8e-13
	Biological replicates	rep1	rep2	rep3			-20.6	2.86e-13				Biological replicates	rep1	rep2	rep3
	WT in LB	10.3884	11.9306	11.1203			-20.4	4.55e-13				WT in LB	1.94255	2.94147	2.81232
	WT, 300 µM Co	6.88377	6.79757	6.62632			-20.2	7.21e-13				WT, 300 µM Co	5.46255	6.33382	6.69939
	WT, 600 µM Co	1.81157	2.02078	2.15926			-20	1.14e-12				WT, 600 µM Co	9.27286	11.3101	11.6119
	fur in LB	6.27647	5.87828	6.54416			-19.8	1.81e-12				fur in LB	0.242213	0.292642	0.345771
	fur in 300 µM Co	5.05128	5.36022	4.86301			-19.6	2.87e-12				fur in 300 µM Co	1.11318	0.995768	3.7716
	fur in 600 µM Co	4.93952	4.35313	5.62089			-19.4	4.56e-12				fur in 600 µM Co	2.36025	3.71689	4.05491
	WT in LB	10.3884	11.9306	11.1203			-19.2	7.22e-12				WT in LB	1.94255	2.94147	2.81232
	WT, 600 µM Ni	10.8674	12.6402	10.8542			-19	1.14e-11				WT, 600 µM Ni	1.37032	3.26749	3.96014
	WT, 1200 µM Ni	13.2126	14.306	15.5487			-18.8	1.81e-11				WT, 1200 µM Ni	0.851316	0.626057	0.919307
	fur in LB	6.27647	5.87828	6.54416			-18.6	2.88e-11				fur in LB	0.2	0.3	0.3
	fur in 600 µM Ni	6.85441	6.98553	7.99078			-18.4	4.56e-11				fur in 600 µM Ni	0.2	0.2	0.4
	fur in 1200 µM Ni	7.23402	6.58218	8.22983			-18.2	7.22e-11				fur in 1200 µM Ni	0.3	0.3	0.4
							-18	1.14e-10
							-17.8	1.81e-10
							-17.6	2.88e-10
							-17.4	4.56e-10
							-17.2	7.22e-10
							-17	1.14e-09
							-16.8	1.81e-09
							-16.6	2.88e-09
							-16.4	4.56e-09
							-16.2	7.22e-09
							-16	1.14e-08
							-15.8	1.81e-08
							-15.6	2.88e-08
							-15.4	4.56e-08
							-15.2	7.22e-08
							-15	1.14e-07
							-14.8	1.81e-07
							-14.6	2.88e-07
							-14.4	4.56e-07
							-14.2	7.22e-07
							-14	1.14e-06
							-13.8	1.81e-06
							-13.6	2.88e-06
							-13.4	4.56e-06
							-13.2	7.22e-06
							-13	1.14e-05
							-12.8	1.81e-05
							-12.6	2.88e-05
							-12.4	4.56e-05
							-12.2	7.22e-05
							-12	0.000114
							-11.8	0.000181
							-11.6	0.000288
							-11.4	0.000456
							-11.2	0.000722
							-11	0.00115
							-10.8	0.00182
							-10.6	0.00288
							-10.4	0.00457
							-10.2	0.00725
							-10	0.0115
							-9.8	0.0183
							-9.6	0.0291
							-9.4	0.0465
							-9.2	0.0743
							-9	0.119
							-8.8	0.188
							-8.6	0.292
							-8.4	0.426
							-8.2	0.571
							-8	0.699
							-7.8	0.797
							-7.6	0.867
							-7.4	0.914
							-7.2	0.945
							-7	0.965
							-6.8	0.978
							-6.6	0.986
							-6.4	0.991
							-6.2	0.994
							-6	0.996
							-5.8	0.998
							-5.6	0.999
							-5.4	0.999
							-5.2	0.999
							-5	1
							-4.8	1
							-4.6	1
							-4.4	1
							-4.2	1
							-4	1
							-3.8	1
							-3.6	1
							-3.4	1
							-3.2	1
							-3	1
							-2.8	1
							-2.6	1
							-2.4	1
							-2.2	1
							-2	1
