# Supplementary material for: A metal-trap tests and refines blueprints to engineer cellular protein metalation with different elements
Source: Nat Commun. 2025 Jan 18;16:810. doi: 10.1038/s41467-025-56199-w (PMC11742986; doi:10.1038/s41467-025-56199-w)
Supplement: Supplementary file 16 — Source Data SI [file 41467_2025_56199_MOESM16_ESM.xlsx]

## Sheet: Fig S1
Supp Fig 2b					Fig S1b
	Mn:Ni	37300:1			AlphaFold 3 was used to generate models for Ni-RcnR and the rcnaA transcript with inputs shown below
	Rep4	His buffered			Ni-RcnR
Volume	[MncA] (µM)	[Mn] (µM)	[Ni] (µM)		4 Copies RcnR sequence	MSHTIRDKQKLKARASKIQGQVVALKKMLDEPHECAAVLQQIAAIRGAVNGLMREVIKGHLTEHIVHQGDELKREEDLDVVLKVLDSYIK
2	-0.0736677	-0.00560239	-0.0115285		4 Cu(II) ions
2.5	0.166667	0.336569	0.0849447
3	10.0778	20.1977	6.21634		rcnA transcript (45 b)
3.5	26.2011	54.4506	16.4929		1 copy rcnA sequence (5' fragment)	AUGACCGAAUUUACAACUCUUCUUCAGCAAGGAAACGCCUGGUUC
4	7.36102	15.1513	4.57762
4.5	0.626437	1.1426	0.318294
5	0.0882968	0.175542	0.0379542
5.5	0.0360502	0.128067	0.0226288

## Sheet: Fig S2
Supp Fig 2b					Supp Fig 2c											Supp Fig 2d
	Mn:Ni	37300:1				Mn:Ni	100:1		Co:Ni	1:1		Co:Ni	10:1				Mn:Cu	5e9:1
	Rep4	His buffered				rep1	no buffer		rep2			rep3					Rep`1	BCA buffered
Volume	[MncA] (µM)	[Mn] (µM)	[Ni] (µM)		Volume	[MncA] (µM)	[Mn] (µM)	[Ni] (µM)	[MncA] (µM)	[Co] (µM)	[Ni] (µM)	[MncA] (µM)	[Co] (µM)	[Ni] (µM)		Volume	[MncA] (µM)	[Mn] (µM)	[Cu] (µM)
2	-0.0736677	-0.00560239	-0.0115285		2	0.0830721	0.208416	0.210454	0.19279	0.000424301	0.0214683	0.281609	0.000909438	0.0321641		2	0.0203762	-0.0931008	0.00844578
2.5	0.166667	0.336569	0.0849447		2.5	0.286834	0.241419	0.269249	0.0517241	0.00111561	0.0102386	0.302508	0.00135742	0.0335632		2.5	0.11442	0.865724	0.00734469
3	10.0778	20.1977	6.21634		3	0.929467	0.420378	1.58856	1.85423	0.774804	3.58638	0.783177	0.626482	0.758153		3	6.54075	17.0219	0.157378
3.5	26.2011	54.4506	16.4929		3.5	5.31818	1.67328	10.2033	13.6097	6.33306	28.7348	5.03605	4.46623	5.32284		3.5	16.6975	43.8922	0.319812
4	7.36102	15.1513	4.57762		4	2.90439	0.985563	5.69404	8.57837	3.96071	18.0329	3.79781	3.1811	3.84062		4	6.41536	16.6821	0.114295
4.5	0.626437	1.1426	0.318294		4.5	0.647335	0.318872	0.85294	1.41536	0.544129	2.54466	0.840648	0.442112	0.576114		4.5	1.05486	2.93221	0.017651
5	0.0882968	0.175542	0.0379542		5	0.380878	0.257919	0.382332	0.318182	0.0903558	0.472521	0.490596	0.0703299	0.132328		5	0.224138	0.626716	0.00485269
5.5	0.0360502	0.128067	0.0226288		5.5	0.521944	0.296157	0.358753	0.333856	0.0247609	0.172431	0.480146	0.0203911	0.0801045		5.5	0.11442	0.764795	0.012

## Sheet: Fig S3
Supp Fig 3b
Comigration of RcnR and Ni					3c - data available in Supplemental Software, item 1
Fraction	[RcnR] (µM)	[Ni] (µM)
1	-0.0799367
2	-0.0775623	0.0188333
3	-0.10922	0.022
4	-0.0957657	0.0211667
5	0.856747	0.918
6	8.5002	7.895
7	8.05698	7.66333
8	1.5829	1.6535
9	0.144836	0.2425
10	-0.0126632	0.143
11	-0.0506529	0.166667
12	-0.015829	0.2115
13	-0.0482786	0.249
14	-0.0166205	0.275333
15	-0.0846854	0.282
16	-0.105263	0.278833
17	-0.0791452	0.281333
18	-0.0759794	0.279333
19	-0.0846854	0.298
20	-0.0870598	0.293167

## Sheet: Fig S4
Supp Fig 4
All concentrations related to buffered availabilities
MntR/Mn			Fur/Fe			RcnR/Co			RcnR/Ni			NikR/Ni			ZntR/Zn			Zur/Zn			CueR/Cu
[Mn] (M)	Norm. θD		[Fe] (M)	Norm. θD		[Co] (M)	Norm. θD		[Ni] (M)	Norm. θD		[Ni] (M)	Norm. θD		[Zn] (M)	Norm. θD		[Zn] (M)	Norm. θD		[Cu] (M)	Norm. θD
1e-23	0		1e-23	0		1e-23	1		1e-23	1		1e-23	0		1e-23	0		1e-23	0		1e-23	0
1e-22	1.8855e-16		1e-22	1.08074e-15		1e-22	1		1e-22	1		1e-22	4.54574e-10		1e-22	2.30267e-11		1e-22	2.07103e-10		1e-22	8.26089e-05
1e-21	5.65651e-16		1e-21	1.21283e-14		1e-21	1		1e-21	1		1e-21	5.00031e-09		1e-21	2.53294e-10		1e-21	2.27812e-09		1e-21	0.000907725
1e-20	3.95956e-15		1e-20	1.20323e-13		1e-20	1		1e-20	1		1e-20	5.04577e-08		1e-20	2.55596e-09		1e-20	2.29883e-08		1e-20	0.00906302
1e-19	3.95956e-14		1e-19	1.20491e-12		1e-19	1		1e-19	1		1e-19	5.05031e-07		1e-19	2.55826e-08		1e-19	2.30091e-07		1e-19	0.0822465
1e-18	3.95013e-13		1e-18	1.20491e-11		1e-18	1		1e-18	1		1e-18	5.05075e-06		1e-18	2.55849e-07		1e-18	2.30111e-06		1e-18	0.449093
1e-17	3.95051e-12		1e-17	1.20491e-10		1e-17	1		1e-17	1		1e-17	5.0506e-05		1e-17	2.55851e-06		1e-17	2.3011e-05		1e-17	0.881422
1e-16	3.95056e-11		1e-16	1.20491e-09		1e-16	1		1e-16	1		1e-16	0.000504869		1e-16	2.55846e-05		1e-16	0.000230079		1e-16	0.986462
1e-15	3.95056e-10		1e-15	1.20491e-08		1e-15	1		1e-15	1		1e-15	0.00502956		1e-15	0.000255789		1e-15	0.00229769		1e-15	0.998626
1e-14	3.95056e-09		1e-14	1.20491e-07		1e-14	0.999996		1e-14	0.999		1e-14	0.0484432		1e-14	0.00255224		1e-14	0.0226674		1e-14	0.999862
1e-13	3.95056e-08		1e-13	1.20491e-06		1e-13	0.999957		1e-13	0.991		1e-13	0.348065		1e-13	0.0249706		1e-13	0.197391		1e-13	0.999986
1e-12	3.95056e-07		1e-12	1.20492e-05		1e-12	0.999572		1e-12	0.913		1e-12	0.851971		1e-12	0.20503		1e-12	0.743379		1e-12	0.999999
1e-11	3.95054e-06		1e-11	0.000120498		1e-11	0.995737		1e-11	0.521		1e-11	0.983232		1e-11	0.724742		1e-11	0.968524		1e-11	1
1e-10	3.95039e-05		1e-10	0.00120555		1e-10	0.959177		1e-10	0.101		1e-10	0.998301		1e-10	0.96375		1e-10	0.996784		1e-10	1
1e-09	0.000394893		1e-09	0.0121107		1e-09	0.709595		1e-09	0.0112		1e-09	0.99983		1e-09	0.996258		1e-09	0.999678		1e-09	1
1e-08	0.00393433		1e-08	0.124342		1e-08	0.208288		1e-08	0.00113		1e-08	0.999983		1e-08	0.999625		1e-08	0.999968		1e-08	1
1e-07	0.0379427		1e-07	0.706954		1e-07	0.0262761		1e-07	0.000113		1e-07	0.999998		1e-07	0.999962		1e-07	0.999997		1e-07	1
1e-06	0.280642		1e-06	0.966057		1e-06	0.00269972		1e-06	1.13e-05		1e-06	1		1e-06	0.999996		1e-06	1		1e-06	1
1e-05	0.792221		1e-05	0.996563		1e-05	0.000270476		1e-05	1.13e-06		1e-05	1		1e-05	1		1e-05	1		1e-05	1
0.0001	0.97445		0.0001	0.999659		0.0001	2.68113e-05		0.0001	1.12e-07		0.0001	1		0.0001	1		0.0001	1		0.0001	1
0.001	0.997619		0.001	0.999969		0.001	2.43746e-06		0.001	1.02e-08		0.001	1		0.001	1		0.001	1		0.001	1
0.01	1		0.01	1		0.01	0		0.01	0		0.01	1		0.01	1		0.01	1		0.01	1
2.38e-05	0.9		8.29e-10	0.01		2.69e-07	0.01		1.15e-09	0.01		2e-15	0.01		3.95e-14	0.01		4.37e-15	0.01		1.25e-19	0.1
2.83e-07	0.1		8.06e-09	0.1		2.41e-08	0.1		1.04e-10	0.1		2.16e-14	0.1		4.33e-13	0.1		4.66e-14	0.1		1.21e-17	0.9
0.000263	0.99		3.29e-07	0.9		2.64e-10	0.9		1.17e-12	0.9		1.55e-12	0.9		3.39e-11	0.9		2.98e-12	0.9		1.1e-20	0.01
2.58e-08	0.01		3.43e-06	0.99		2.37e-11	0.99		9.66e-14	0.99		1.68e-11	0.99		3.72e-10	0.99		3.2e-11	0.99		1.36e-16	0.99
4 mM Mn Metallomics												RcnR-NikR midpoint			800 µM Zn
(green arrow)												(square symbol)			(red asterisk)
4.46e-05	0.944486											1.4e-12	0.89		2.68e-11	0.876548

## Sheet: Fig S5
Supp Fig 5										Supp Fig 5a - 10x stronger binding by MncA
All six plots include the following										1. MncA pseudo-affinities (∆GMP) in Supplementary Data 3 minus 5.7 kJ/mol
1. Availability ranges (.1 and .9 boundaries) are from ref. 23, plus DG calculated from Fig. 2d for top of range Ni										2. Predicted occupancy (inset to Fig. 5a) from Supplementary Data 3, using adjusted affinities
2. Sensor ranges for regulators are from ref. 23 and Fig 2d for RcnR											MncA affinity (kJ/mol)	Percent Occupancy
3. Buffered availabilities (∆GM) in ideal cell (midpoints) in Supplementary Data 3										Mn	-49.0007	0.649643
										Fe	-56.5638	0.253519
Main Plot										Co	-61.3553	0.0912419
		Availabilities (kJ/mol)		Sensor ranges (kJ/mol)						Ni	-71.0179	0.00255538
Metal	Regulators	Top range	Bottom range	qD = 0.1	qD = 0.9	Midpt (kJ/mol)				Zn	-75.2375	1.18476e-08
Mg		-9.2	-20.1			-14.661				Cu	-71.2707	0.00239132
Mn		-26.4	-37.4			-31.8776
Fe		-37	-46.2			-41.7732				Supp Fig 5b - 10x weaker binding by MncA
Co		-43.5	-54.7			-49.0979				1. MncA pseudo-affinities (∆GMP) in Supplementary Data 3 plus 5.7 kJ/mol
Ni		-57	-78			-67.62				2. Predicted occupancy (inset to Fig. 5a) from Supplementary Data 3, using adjusted affinities
Zn		-59.8	-76.1			-68.07					MncA affinity (kJ/mol)	Percent Occupancy
Cu		-107.9	-96.5			-102.287				Mn	-37.6007	0.610386
	RcnR			-57	-68.1					Fe	-45.1638	0.238199
	NikR			-78	-67.4					Co	-49.9553	0.0857283
	Zur			-70.6	-59.8					Ni	-59.6179	0.00240096
	ZntR			-76.1	-65.8					Zn	-63.8375	1.11317e-08
Cu(I)										Cu	-59.8707	0.00224682
Cu(II)
										Supp Fig 5c-f
										1. Affinities for CobW, YeiR and YjiA are from ref. 14 in Supplemental Information.
										2. Affinity for CbiK is from ref. 8 in Supplemental Information
										6. Occupancies are predicted using Supplemental Data 3, omitting values where affinities were limiting (indicated by arrows on plots)
											CobW			CbiK			YeiR			YjiA
										Metal	DGMP (kJ/mol)	% Occ.		DGMP (kJ/mol)	% Occ.		DGMP (kJ/mol)	% Occ.		DGMP (kJ/mol)	% Occ.
										Mn				-21.1126			-21.1126			-22.8
										Fe	-34.2			-30.41	0.0086		-34.2462			-34.2462
										Co	-60.0613	0.9192		-44.8275	0.1502		-44.6565	0.1062		-40.2	0.0197
										Ni	-51.4193	0		-47.1889	0.0002		-38.9488	0		-38.9	0
										Zn	-72.609	0.0697		-44.2045	0.0001		-65.769	0.2549		-65.5	0.2611
										Cu	-89.1529	0.0001		-74.8479	0		-87.3836	0.0016		-86.3	0.0011

## Sheet: Fig S7
Supp Fig 7
Concentrations in micromolar
Volume	[MncA]	[Ni]	[Cu]
2	-0.0736677	-0.0238339	0.0530187
2.5	-0.0632184	0.00275578	0.044707
3	1.77064	5.2213	0.0605785
3.5	9.81661	27.4946	0.174489
4	5.39655	15.1215	0.251409
4.5	0.757053	2.05856	1.0962
5	0.328631	0.571354	3.91384
5.5	0.422675	0.772469	8.05197
6	0.469697	0.951644	10.6222
6.5	0.380878	0.894532	9.88588
7	0.312957	0.661441	7.09117
7.5	0.124869	0.428941	3.96402
8	0.0621735	0.258731	1.96544
8.5	0.00992686	0.163883	0.876218
9	0.0726228	0.118002	0.437239
9.5	-0.0214211	0.106933	0.302822
10	-0.0161964	0.107042	0.269845

## Sheet: Fig S9
	Supp Fig 9
	Mn Treatment							Co Treatment							Ni Treatment							Zn Treatment							Cu Treatment
	Time	0 µM	300 µM	600 µM	800 µM	4000 µM		Time	0 µM	300 µM	600 µM	800 µM	4000 µM		Time	0 µM	300 µM	600 µM	800 µM	4000 µM		Time	0 µM	300 µM	600 µM	800 µM	4000 µM		Time	0 µM	300 µM	600 µM	800 µM	4000 µM
	Average measured OD600							Average measured OD600							Average measured OD600							Average measured OD600							Average measured OD600
	3hr	0.678	0.765	0.742	0.749	0.491		3hr	0.8234	0.664167	0.3233	0.132333	0.0797		3hr	1.11073	1.17197	1.2359	1.04023	0.0746667		3hr	0.979	0.943	0.885	0.721	0.056		3hr	1.10513	0.9177	0.885167	1.011	0.0626
	7hr	1.393	1.701	1.768	1.696	1.287		7hr	1.9372	1.4716	0.753333	0.202867	0.0967		7hr	2.31973	2.61613	2.60747	2.2232	0.0734667		7hr	1.009	2.171	1.974	1.887	0.057		7hr	2.5456	2.2	2.11493	2.11813	0.0738333
	24hr	3.758	3.677	3.719	3.816	3.976		24hr	3.78125	3.10633	1.68517	0.496933	0.0992		24hr	3.85167	4.1	4.102	3.982	0.0737		24hr	4.224	4.103	3.915	3.783	0.055		24hr	4.45833	3.88	3.19933	2.884	0.0828333
	St Dev in OD600							St Dev in OD600							St Dev in OD600							St Dev in OD600							St Dev in OD600
	3hr	n/a	0.046	0.006	0.062	0.003		3hr	n/a	0.0874729	0.11084	0.026801	0.00603075		3hr	0.364046	0.416652	0.390791	0.28308	0.0103751		3hr	n/a	0.066	0.073	0.082	0		3hr	0.412636	0.538541	0.540816	0.198606	0.00605558
	7hr	n/a	0.059	0.16	0.117	0.156		7hr	n/a	0.0934777	0.335262	0.0730636	0.0266828		7hr	0.202241	0.357113	0.0969101	0.277219	0.0114653		7hr	n/a	0.041	0.18	0.132	0.001		7hr	0.0696552	0.0256375	0.0824634	0.16881	0.0336607
	24hr	n/a	0.241	0.134	0.133	0.597		24hr	n/a	0.448848	0.106978	0.172628	0.00173205		24hr	0.204481	0.294776	0.497148	0.254708	0.00767398		24hr	n/a	0.102	0.161	0.217	0.001		24hr	0.349476	0.480902	0.453353	1.17558	0.0242389
	Biological replicates							Biological replicates							Biological replicates							Biological replicates							Biological replicates
	Time	0 µM	300 µM	600 µM	800 µM	4000 µM		Time	0 µM	300 µM	600 µM	800 µM	4000 µM		Time	0 µM	300 µM	600 µM	800 µM	4000 µM		Time	0 µM	300 µM	600 µM	800 µM	4000 µM		Time	0 µM	300 µM	600 µM	800 µM	4000 µM
	3hr rep1	0.654	0.7124	0.7124	0.7408	0.4895		3hr rep1	0.7701	0.5703	0.2275	0.1086	0.0729		3hr rep1	0.937	1.0022	1.1394	0.9166	0.0639		3hr rep1	1.0454	0.8818	0.956	0.7717	0.0558		3hr rep1	0.9352	0.9942	1.1156	1.0128	0.0567
	3hr rep2	0.701	0.793	0.793	0.7364	0.4895		3hr rep2	0.8767	0.7434	0.4447	0.1614	0.0844		3hr rep2	1.5291	1.6467	1.6659	1.3641	0.0846		3hr rep2	0.9128	0.935	0.8906	0.765	0.056		3hr rep2	1.5756	1.4139	1.2726	1.2087	0.0623
	3hr rep3	n/a	0.7905	0.7905	0.7476	0.4951		3hr rep3	n/a	0.6788	0.2977	0.127	0.0818		3hr rep3	0.8661	0.867	0.9024	0.84	0.0755		3hr rep3	n/a	1.0134	0.8096	0.6272	0.0557		3hr rep3	0.8046	0.345	0.2673	0.8115	0.0688
	7hr rep1	1.7355	1.698	1.9434	1.788	1.2015		7hr rep1	1.7016	1.3804	0.4144	0.1242	0.0659		7hr rep1	2.5024	2.4504	2.6128	1.9552	0.0606		7hr rep1	2.017	2.1865	1.7985	1.746	0.0582		7hr rep1	2.6216	2.2016	2.1112	1.9504	0.0454
	7hr rep2	1.6092	1.7624	1.7308	1.7348	1.1926		7hr rep2	2.1728	1.4672	1.0848	0.2686	0.1128		7hr rep2	2.1024	3.026	2.7016	2.5088	0.0826		7hr rep2	2.161	2.1245	1.966	2.009	0.0558		7hr rep2	2.4848	2.1736	2.1992	2.288	0.0651
	7hr rep3	n/a	1.644	1.629	1.5646	1.467		7hr rep3	n/a	1.5672	0.7608	0.2158	0.1114		7hr rep3	2.5024	2.372	2.508	2.2056	0.0772		7hr rep3	n/a	2.201	2.1585	1.9045	0.056		7hr rep3	2.5304	2.2248	2.0344	2.116	0.111
	24hr rep1	3.4575	3.517	3.517	3.7315	3.511		24hr rep1	3.823	3.5605	1.7275	0.2976	0.1012		24hr rep1	4.007	3.768	4.632	4.276	0.0649		24hr rep1	4.142	4.03	3.734	3.553	0.0543		24hr rep1	4.845	4.377	3.642	3.491	0.055
	24hr rep2	4.0575	3.9535	3.9535	3.9685	3.7665		24hr rep2	3.7395	2.663	1.5635	0.5966	0.0982		24hr rep2	3.62	4.331	4.028	3.842	0.079		24hr rep2	4.305	4.059	3.969	3.984	0.0553		24hr rep2	4.165	3.417	2.736	1.529	0.0942
	24hr rep3	n/a	3.559	3.559	3.7465	4.649		24hr rep3	n/a	3.0955	1.7645	0.5966	0.0982		24hr rep3	3.928	4.201	3.646	3.828	0.0772		24hr rep3	n/a	4.219	4.041	3.813	0.0563		24hr rep3	4.365	3.846	3.22	3.632	0.0993

## Sheet: Fig S11
Supp Fig 11d
Volume (mL)	[MncA] (µM)	[Mn] (µM)	[Fe] (µM)	[Co] (µM)	[Ni] (µM)	[Zn] (µM)	[Cu] (µM)
8	-0.548589	0.018	0.375	0	-0.007	0.23	0.021
8.5	-0.705329	0.03	0.406	0	-0.009	0.109	0.035
9	1.33229	0.112	1.021	0	-0.013	0.326	0.185
9.5	6.82	0.84	5.69	0	-0.01	1.35	0.29
10	8.22884	0.936	6.291	0.002	-0.013	1.729	0.21
10.5	4.31034	0.511	3.359	0.001	-0.021	1.407	0.136
11	2.42947	0.22	1.732	0.001	-0.027	1.186	0.084
11.5	1.01881	0.059	0.576	0	-0.026	0.591	0.069
12	-0.0783699	0.042	0.593	0	-0.028	0.5	0.078
Supp Fig 11e
Normalized values, so unitless
Volume (mL)	A280	Band 1	Band 2	MncA band	Band 4	Band 5	Band 6	Band 7	[Mn]	[Fe]	[Zn]
8.5	0	0	0	0.00653595	0.0245986	0	0	0	0.0317473	0.0645435	0.0631876
9	0.161905	0	0	0.160055	1	0	0	0	0.119812	0.162266	0.188569
9.5	0.828571	0.023855	1	0.969752	0.952169	1	0	0	0.899092	0.90401	0.783441
10	1	0.873092	0.954887	1	0.629997	0.712871	0	1	1	1	1
10.5	0.52381	1	0.774436	0.600395	0.327981	0	0.304854	0.90364	0.545594	0.533903	0.813593
11	0.295238	0.621183	0.345865	0.321933	0.138709	0	1	0.558887	0.235333	0.275413	0.686235
11.5	0.12381	0.0811069	0.330827	0.0624715	0.0327981	0	0.398058	0.134904	0.0628295	0.0914997	0.341604
12	0	0.0610687	0	0.0372397	0.0187906	0	0.161165	0.0738758	0.0452928	0.0943023	0.289406
Supp Fig 11F
Variable	Comp.1	Comp.2
Band 1	-0.037866	0.550513
Band 2	0.286608	0.200786
MncA band	0.337475	0.116959
Band 4	0.331946	-0.325288
Band 5	0.411583	-0.134881
Band 6	-0.364953	0.257815
Band 7	-0.00933746	0.547971
[Mn]	0.35306	0.12458
[Fe]	0.354597	0.113532
[Zn]	0.174383	0.323109
A280	0.329948	0.139236

## Sheet: Fig S12
Supp Fig 12b
Volume (mL)	[MncA] (µM)	[Mn] (µM)	[Fe] (µM)	[Co] (µM)	[Ni] (µM)	[Zn] (µM)	[Cu] (µM)
8.5	0.7313	0.008	0.344	0.002	-0.028	0.342	0.063
9	0.2317	0.01	0.329	0	-0.038	-0.104	0.033
9.5	0.6781	0.023	0.431	0	-0.04	0.005	0.26
10	3.4225	0.091	1.229	0	-0.036	-0.075	2.212
10.5	9.95	0.65	6.77	0	-0.02	0.11	2.45
11	10.03	0.72	7.54	0	0.12	0.42	1.23
11.5	4.48	0.28	3.04	0	0	0.58	0.59
12	2.0563	0.081	1.035	0	0.004	0.55	0.386
12.5	0.9834	0.027	0.5	0	-0.005	0.205	0.257
Supp Fig 12c
Normalized, so unitless
fraction	A280	MncA band	"GAPDH" band	[Mn]	[Fe]	[Cu]
18	0	0.0135303	0.0176773	0.0146158	0.0435626	0.013641
19	0	0.0179715	0.140596	0.0327111	0.0570846	0.106173
20	0.184004	0.15503	1	0.127339	0.162979	0.904506
21	0.728018	0.934414	0.907708	0.911597	0.896872	1.0002
22	1.00002	1	0.563001	0.999921	1	0.501099
23	0.39201	0.491737	0.284687	0.391722	0.40249	0.241584
24	0.120003	0.145734	0.0460432	0.112598	0.137176	0.157985
25	0.00800019	0.0273704	0.00668037	0.0370174	0.0663511	0.104953

## Sheet: Fig S13
Supp Fig 13c
Volume (mL)	[MncA] (µM)	[Mn] (µM)	[Fe] (µM)	[Co] (µM)	[Ni] (µM)	[Zn] (µM)	[Cu] (µM)
9.5	-0.862069	0.024	0.47	0	-0.125	0.013	0.022
10	0.548589	0.265	2.702	0.001	-0.125	0.102	0.06
10.5	4.78056	0.77	7.189	0.003	-0.116	0.337	0.044
11	3.68339	0.511	4.929	0.002	-0.107	0.441	0.031
11.5	1.17555	0.185	1.947	0.001	-0.111	0.39	0.028
12	-0.0783699	0.069	0.946	0	-0.12	0.345	0.024

[truncated: 7 more sheets: Fig S14, Fig S15, Fig S16, Fig S17, Fig S18, Fig S19, Fig S20]
